# Supplementary material for: 5-Dimethyl­amino-N,N-dimethyl-2-nitro­benzamide
Source: Acta Crystallogr Sect E Struct Rep Online. 2009 May 20;65(Pt 6):o1342. doi: 10.1107/S1600536809018017 (PMC2969681; doi:10.1107/S1600536809018017)
Supplement: Supplementary file 1 [file e-65-o1342-sup1.cif]

##############################################################################
###                                                                        ###
###        Electronic paper (Acta Crystallographica Section E)             ###
###                                                                        ###
##############################################################################
#                                                                            #
# This CIF contains the data in a paper accepted for publication in Acta     #
# Crystallographica Section E. It conforms to the requirements of Notes      #
# for Authors for Section E, and has been peer reviewed under the auspices   #
# of the IUCr Commission on Journals.                                        #
#                                                                            #
# Full details of the Crystallographic Information File format               #
# are given in the paper "The Crystallographic Information File (CIF):       #
# a New Standard Archive File for Crystallography" by S. R. Hall, F. H.      #
# Allen and I. D. Brown [Acta Cryst. (1991), A47, 655-685].                  #
#                                                                            #
# The current version of the core CIF dictionary is obtainable from          #
# ftp://ftp.iucr.org/pub/cif_core.dic. The current version number is 2.4.    #
#                                                                            #
# Software is freely available for graphical display of the structure(s) in  #
# this CIF.  For information consult the CIF home page http://www.iucr.org/  #
# cif/home.html                                                              #
#                                                                            #
# This file may be used for bona fide research purposes within the           #
# scientific community so long as proper attribution is given to the journal # 
# article from which it was obtained.                                        #
#                                                                            #
##############################################################################
                                             
data_global
_audit_creation_method     'form.cif (version 2.0)'
_journal_data_validation_number     ?
_journal_date_recd_electronic     2009-05-06
_journal_date_accepted     2009-05-13
_journal_name_full     'Acta Crystallographica, Section E'
_journal_year     2009
_journal_volume     65
_journal_issue      6
_journal_page_first     o1342
_journal_page_last     o1342
_journal_paper_category     QO
_journal_coeditor_code     DN2453
_publ_contact_author_name     'Prof. Fun Hoong Kun'
_publ_contact_author_address
;
      X-ray Crystallography Unit
      School of Physics
      Universiti Sains Malaysia
      11800 USM, Penang
      MALAYSIA
;
_publ_contact_author_email     'hkfun@usm.my'
_publ_contact_author_fax     '604 6579150'
_publ_contact_author_phone     '604 6533652'
_publ_section_title
;
5-Dimethylamino-<i>N</i>,<i>N</i>-dimethyl-2-nitrobenzamide
;
loop_
    _publ_author_name
    _publ_author_footnote
    _publ_author_address
    'Hoong-Kun Fun'
;
Thomson Reuters Researcher ID: A-3561-2009.
;
;
 X-ray Crystallography Unit
       School of Physics
       Universiti Sains Malaysia
       11800 USM, Penang
       Malaysia
;
    'Samuel Robinson Jebas'
;
Thomson Reuters Researcher ID: A-5473-2009.
Permanent address: Department of Physics,
       Karunya University,
       Karunya Nagar,
       Coimbatore 641 114,
       India.
;
;
 X-ray Crystallography Unit
       School of Physics
       Universiti Sains Malaysia
       11800 USM, Penang
       Malaysia
;
    'Chandrakantha, B.' .
;
       Manipal Institute of Technology,
       Manipal University,
       Manipal 576 104,
       India
;
    'Vijaya Padmar' .
;
       Department of Chemistry,
       National Institute of Technology-Karnataka,
       Surathkal,
       Mangalore 575 025,
       India
;
    'Arun M Isloor' .
;
       Department of Chemistry,
       National Institute of Technology-Karnataka,
       Surathkal,
       Mangalore 575 025,
       India
;
data_I
_audit_creation_method     SHELXL-97
_chemical_name_systematic
;
;
_chemical_name_common
;
5-Dimethylamino-<i>N</i>,<i>N</i>-dimethyl-2-nitrobenzamide
;
_chemical_formula_moiety     'C11 H15 N3 O3'
_chemical_formula_sum     'C11 H15 N3 O3'
_chemical_formula_iupac     'C11 H15 N3 O3'
_chemical_formula_weight     237.26
_chemical_melting_point     ?
_symmetry_cell_setting     'Monoclinic'
_symmetry_space_group_name_H-M     'P 21'
_symmetry_space_group_name_Hall     'P 2yb'
loop_
    _symmetry_equiv_pos_as_xyz
    'x, y, z'
    '-x, y+1/2, -z'
_cell_length_a     7.8581(2)
_cell_length_b     7.2921(2)
_cell_length_c     10.5183(3)
_cell_angle_alpha     90.00
_cell_angle_beta     104.6630(10)
_cell_angle_gamma     90.00
_cell_volume     583.09(3)
_cell_formula_units_Z     2
_cell_measurement_reflns_used     9204
_cell_measurement_theta_min     2.68
_cell_measurement_theta_max     40.52
_cell_measurement_temperature     100
_exptl_crystal_description     'block'
_exptl_crystal_colour     'yellow'
_exptl_crystal_size_max     0.52
_exptl_crystal_size_mid     0.45
_exptl_crystal_size_min     0.33
_exptl_crystal_density_diffrn     1.351
_exptl_crystal_density_meas     ?
_exptl_crystal_density_method     'not measured'
_exptl_crystal_F_000     252
_exptl_absorpt_coefficient_mu     0.100
_exptl_absorpt_correction_type     multi-scan
_exptl_absorpt_process_details     '(SADABS; Bruker, 2005)'
_exptl_absorpt_correction_T_min     0.949
_exptl_absorpt_correction_T_max     0.965
_exptl_special_details
;
The crystal was placed in the cold stream of an Oxford Cyrosystems Cobra
open-flow nitrogen cryostat (Cosier & Glazer, 1986) operating at 100.0(1) K.
;
_diffrn_ambient_temperature     100
_diffrn_radiation_type     MoK\a
_diffrn_radiation_wavelength     0.71073
_diffrn_radiation_source     'fine-focus sealed tube'
_diffrn_radiation_monochromator     graphite
_diffrn_measurement_device_type     'Bruker SMART APEXII CCD area-detector'
_diffrn_measurement_method     '\f and \w'
_diffrn_detector_area_resol_mean     .
_diffrn_reflns_number     16075
_diffrn_reflns_av_R_equivalents     0.0267
_diffrn_reflns_av_sigmaI/netI     0.0210
_diffrn_reflns_theta_min     2.68
_diffrn_reflns_theta_max     37.50
_diffrn_reflns_theta_full     37.50
_diffrn_measured_fraction_theta_max     0.996
_diffrn_measured_fraction_theta_full     0.996
_diffrn_reflns_limit_h_min     -13
_diffrn_reflns_limit_h_max     13
_diffrn_reflns_limit_k_min     -12
_diffrn_reflns_limit_k_max     12
_diffrn_reflns_limit_l_min     -18
_diffrn_reflns_limit_l_max     18
_diffrn_standards_number     0
_diffrn_standards_interval_count     .
_diffrn_standards_interval_time     .
_diffrn_standards_decay_%     ?
_refine_special_details
;
Refinement of <i>F</i>^2^ against ALL reflections. The weighted <i>R</i>-factor
<i>wR</i> and goodness of fit <i>S</i> are based on <i>F</i>^2^, conventional
<i>R</i>-factors <i>R</i> are based on <i>F</i>, with <i>F</i> set to zero for
negative <i>F</i>^2^. The threshold expression of <i>F</i>^2^ >
\s(<i>F</i>^2^) is used only for calculating <i>R</i>-factors(gt) <i>etc</i>.
and is not relevant to the choice of reflections for refinement.
<i>R</i>-factors based on <i>F</i>^2^ are statistically about twice as large
as those based on <i>F</i>, and <i>R</i>- factors based on ALL data will be
even larger.
;
_reflns_number_total     3233
_reflns_number_gt     3002
_reflns_threshold_expression     I>2\s(I)
_refine_ls_structure_factor_coef     Fsqd
_refine_ls_matrix_type     full
_refine_ls_R_factor_all     0.0412
_refine_ls_R_factor_gt     0.0375
_refine_ls_wR_factor_gt     0.0996
_refine_ls_wR_factor_ref     0.1027
_refine_ls_goodness_of_fit_ref     1.079
_refine_ls_restrained_S_all     1.078
_refine_ls_number_reflns     3233
_refine_ls_number_parameters     158
_refine_ls_number_restraints     1
_refine_ls_hydrogen_treatment     constr
_refine_ls_weighting_scheme     calc
_refine_ls_weighting_details
         'calc w=1/[\s^2^(Fo^2^)+(0.0716P)^2^+0.0071P] where P=(Fo^2^+2Fc^2^)/3'
_atom_sites_solution_hydrogens     geom
_atom_sites_solution_primary     direct
_atom_sites_solution_secondary     difmap
_refine_ls_shift/su_max     0.000
_refine_ls_shift/su_mean     0.000
_refine_diff_density_max     0.637
_refine_diff_density_min     -0.193
_refine_ls_extinction_method     none
_refine_ls_extinction_coef     ?
loop_
    _atom_type_symbol
    _atom_type_description
    _atom_type_scat_dispersion_real
    _atom_type_scat_dispersion_imag
    _atom_type_scat_source
    'C' 'C' 0.0033 0.0016
                         'International Tables Vol C Tables 4.2.6.8 and 6.1.1.4'
    'H' 'H' 0.0000 0.0000
                         'International Tables Vol C Tables 4.2.6.8 and 6.1.1.4'
    'N' 'N' 0.0061 0.0033
                         'International Tables Vol C Tables 4.2.6.8 and 6.1.1.4'
    'O' 'O' 0.0106 0.0060
                         'International Tables Vol C Tables 4.2.6.8 and 6.1.1.4'
_computing_data_collection     'APEX2 (Bruker, 2005)'
_computing_cell_refinement     'SAINT (Bruker, 2005)'
_computing_data_reduction     'SAINT (Bruker, 2005)'
_computing_structure_solution     'SHELXTL (Sheldrick, 2008)'
_computing_structure_refinement     'SHELXTL (Sheldrick, 2008)'
_computing_molecular_graphics     'SHELXTL (Sheldrick, 2008)'
_computing_publication_material
;
SHELXTL (Sheldrick, 2008) and PLATON (Spek, 2009)
;
loop_
    _atom_site_type_symbol
    _atom_site_label
    _atom_site_fract_x
    _atom_site_fract_y
    _atom_site_fract_z
    _atom_site_U_iso_or_equiv
    _atom_site_adp_type
    _atom_site_calc_flag
    _atom_site_refinement_flags
    _atom_site_occupancy
    _atom_site_disorder_assembly
    _atom_site_disorder_group
    O O1 0.42663(10) 1.04274(10) 0.31204(7) 0.01969(13) Uani d . 1 . .
    O O2 0.81992(10) 0.62755(17) 0.20077(10) 0.0334(2) Uani d . 1 . .
    O O3 0.71314(10) 0.76718(13) 0.34531(8) 0.02322(15) Uani d . 1 . .
    N N1 0.32548(10) 0.78907(13) 0.39646(8) 0.01811(14) Uani d . 1 . .
    N N2 0.03825(10) 0.70383(12) -0.13123(8) 0.01594(13) Uani d . 1 . .
    N N3 0.69532(10) 0.69824(13) 0.23538(9) 0.01899(15) Uani d . 1 . .
    C C1 0.21826(10) 0.78067(12) 0.08485(8) 0.01443(13) Uani d . 1 . .
    H H1A 0.1210 0.8309 0.1072 0.017 Uiso calc R 1 . .
    C C2 0.19805(10) 0.70835(12) -0.04364(9) 0.01396(13) Uani d . 1 . .
    C C3 0.35014(11) 0.63797(13) -0.07614(9) 0.01687(15) Uani d . 1 . .
    H H3A 0.3427 0.5950 -0.1606 0.020 Uiso calc R 1 . .
    C C4 0.50889(12) 0.63311(14) 0.01717(10) 0.01789(16) Uani d . 1 . .
    H H4A 0.6070 0.5837 -0.0045 0.021 Uiso calc R 1 . .
    C C5 0.52463(11) 0.70133(13) 0.14373(9) 0.01538(14) Uani d . 1 . .
    C C6 0.37880(10) 0.77846(12) 0.17780(8) 0.01392(13) Uani d . 1 . .
    C C7 0.38381(11) 0.87931(13) 0.30423(8) 0.01530(14) Uani d . 1 . .
    C C8 0.30516(14) 0.88622(18) 0.51258(10) 0.02438(19) Uani d . 1 . .
    H H8A 0.3409 1.0116 0.5088 0.037 Uiso calc R 1 . .
    H H8B 0.3770 0.8290 0.5899 0.037 Uiso calc R 1 . .
    H H8C 0.1842 0.8822 0.5156 0.037 Uiso calc R 1 . .
    C C9 0.26858(13) 0.59813(16) 0.38621(11) 0.02241(18) Uani d . 1 . .
    H H9A 0.3149 0.5368 0.3215 0.034 Uiso calc R 1 . .
    H H9B 0.1424 0.5930 0.3606 0.034 Uiso calc R 1 . .
    H H9C 0.3109 0.5389 0.4698 0.034 Uiso calc R 1 . .
    C C10 -0.11334(12) 0.79019(15) -0.10016(10) 0.02084(17) Uani d . 1 . .
    H H10A -0.1220 0.7503 -0.0151 0.031 Uiso calc R 1 . .
    H H10B -0.2183 0.7562 -0.1650 0.031 Uiso calc R 1 . .
    H H10C -0.0997 0.9210 -0.0999 0.031 Uiso calc R 1 . .
    C C11 0.02302(13) 0.65472(17) -0.26808(10) 0.02261(18) Uani d . 1 . .
    H H11A 0.0664 0.5324 -0.2724 0.034 Uiso calc R 1 . .
    H H11B 0.0908 0.7388 -0.3056 0.034 Uiso calc R 1 . .
    H H11C -0.0982 0.6607 -0.3163 0.034 Uiso calc R 1 . .
loop_
    _atom_site_aniso_label
    _atom_site_aniso_U_11
    _atom_site_aniso_U_22
    _atom_site_aniso_U_33
    _atom_site_aniso_U_12
    _atom_site_aniso_U_13
    _atom_site_aniso_U_23
    O1 0.0221(3) 0.0166(3) 0.0198(3) -0.0026(2) 0.0044(2) -0.0016(2)
    O2 0.0152(3) 0.0482(6) 0.0356(4) 0.0109(3) 0.0039(3) -0.0048(4)
    O3 0.0180(3) 0.0286(4) 0.0212(3) -0.0001(3) 0.0016(2) 0.0009(3)
    N1 0.0175(3) 0.0211(4) 0.0163(3) -0.0025(3) 0.0053(2) 0.0010(3)
    N2 0.0142(3) 0.0169(3) 0.0162(3) 0.0002(2) 0.0029(2) -0.0020(3)
    N3 0.0132(3) 0.0199(3) 0.0232(3) 0.0010(3) 0.0033(2) 0.0028(3)
    C1 0.0119(3) 0.0156(3) 0.0163(3) 0.0001(2) 0.0045(2) -0.0015(3)
    C2 0.0134(3) 0.0125(3) 0.0162(3) -0.0006(2) 0.0042(2) -0.0005(3)
    C3 0.0154(3) 0.0165(3) 0.0198(4) 0.0002(3) 0.0065(3) -0.0033(3)
    C4 0.0142(3) 0.0175(4) 0.0230(4) 0.0013(3) 0.0065(3) -0.0022(3)
    C5 0.0117(3) 0.0151(3) 0.0191(3) 0.0008(3) 0.0036(2) 0.0010(3)
    C6 0.0128(3) 0.0134(3) 0.0159(3) -0.0007(2) 0.0043(2) 0.0011(3)
    C7 0.0131(3) 0.0175(3) 0.0150(3) -0.0004(3) 0.0029(2) 0.0003(3)
    C8 0.0253(4) 0.0322(5) 0.0174(4) 0.0020(4) 0.0086(3) 0.0002(4)
    C9 0.0205(4) 0.0228(4) 0.0232(4) -0.0045(3) 0.0041(3) 0.0059(3)
    C10 0.0145(3) 0.0253(4) 0.0214(4) 0.0033(3) 0.0020(3) -0.0045(4)
    C11 0.0208(4) 0.0303(5) 0.0164(3) -0.0019(3) 0.0040(3) -0.0045(3)
_geom_special_details
;
All e.s.d.'s (except the e.s.d. in the dihedral angle between two l.s. planes)
are estimated using the full covariance matrix. The cell e.s.d.'s are taken
into account individually in the estimation of e.s.d.'s in distances, angles
and torsion angles; correlations between e.s.d.'s in cell parameters are only
used when they are defined by crystal symmetry. An approximate (isotropic)
treatment of cell e.s.d.'s is used for estimating e.s.d.'s involving l.s.
planes.
;
loop_
    _geom_bond_atom_site_label_1
    _geom_bond_atom_site_label_2
    _geom_bond_site_symmetry_2
    _geom_bond_distance
    _geom_bond_publ_flag
    O1 C7 . 1.2354(12) ?
    O2 N3 . 1.2400(12) ?
    O3 N3 . 1.2358(12) ?
    N1 C7 . 1.3450(12) ?
    N1 C8 . 1.4553(13) ?
    N1 C9 . 1.4580(14) ?
    N2 C2 . 1.3569(11) ?
    N2 C10 . 1.4558(12) ?
    N2 C11 . 1.4585(12) ?
    N3 C5 . 1.4403(12) ?
    C1 C6 . 1.3868(11) ?
    C1 C2 . 1.4216(12) ?
    C1 H1A . 0.9300 ?
    C2 C3 . 1.4197(11) ?
    C3 C4 . 1.3787(12) ?
    C3 H3A . 0.9300 ?
    C4 C5 . 1.3969(13) ?
    C4 H4A . 0.9300 ?
    C5 C6 . 1.4021(11) ?
    C6 C7 . 1.5115(13) ?
    C8 H8A . 0.9600 ?
    C8 H8B . 0.9600 ?
    C8 H8C . 0.9600 ?
    C9 H9A . 0.9600 ?
    C9 H9B . 0.9600 ?
    C9 H9C . 0.9600 ?
    C10 H10A . 0.9600 ?
    C10 H10B . 0.9600 ?
    C10 H10C . 0.9600 ?
    C11 H11A . 0.9600 ?
    C11 H11B . 0.9600 ?
    C11 H11C . 0.9600 ?
loop_
    _geom_angle_atom_site_label_1
    _geom_angle_atom_site_label_2
    _geom_angle_atom_site_label_3
    _geom_angle_site_symmetry_1
    _geom_angle_site_symmetry_3
    _geom_angle
    _geom_angle_publ_flag
    C7 N1 C8 . . 119.80(9) ?
    C7 N1 C9 . . 124.61(8) ?
    C8 N1 C9 . . 115.48(8) ?
    C2 N2 C10 . . 120.41(7) ?
    C2 N2 C11 . . 120.45(7) ?
    C10 N2 C11 . . 117.41(8) ?
    O3 N3 O2 . . 122.21(9) ?
    O3 N3 C5 . . 119.06(8) ?
    O2 N3 C5 . . 118.74(9) ?
    C6 C1 C2 . . 121.92(7) ?
    C6 C1 H1A . . 119.0 ?
    C2 C1 H1A . . 119.0 ?
    N2 C2 C3 . . 121.23(8) ?
    N2 C2 C1 . . 121.07(7) ?
    C3 C2 C1 . . 117.69(7) ?
    C4 C3 C2 . . 120.20(8) ?
    C4 C3 H3A . . 119.9 ?
    C2 C3 H3A . . 119.9 ?
    C3 C4 C5 . . 121.00(8) ?
    C3 C4 H4A . . 119.5 ?
    C5 C4 H4A . . 119.5 ?
    C4 C5 C6 . . 120.36(8) ?
    C4 C5 N3 . . 118.37(7) ?
    C6 C5 N3 . . 121.20(8) ?
    C1 C6 C5 . . 118.75(8) ?
    C1 C6 C7 . . 115.54(7) ?
    C5 C6 C7 . . 125.39(7) ?
    O1 C7 N1 . . 124.11(9) ?
    O1 C7 C6 . . 118.29(8) ?
    N1 C7 C6 . . 117.31(8) ?
    N1 C8 H8A . . 109.5 ?
    N1 C8 H8B . . 109.5 ?
    H8A C8 H8B . . 109.5 ?
    N1 C8 H8C . . 109.5 ?
    H8A C8 H8C . . 109.5 ?
    H8B C8 H8C . . 109.5 ?
    N1 C9 H9A . . 109.5 ?
    N1 C9 H9B . . 109.5 ?
    H9A C9 H9B . . 109.5 ?
    N1 C9 H9C . . 109.5 ?
    H9A C9 H9C . . 109.5 ?
    H9B C9 H9C . . 109.5 ?
    N2 C10 H10A . . 109.5 ?
    N2 C10 H10B . . 109.5 ?
    H10A C10 H10B . . 109.5 ?
    N2 C10 H10C . . 109.5 ?
    H10A C10 H10C . . 109.5 ?
    H10B C10 H10C . . 109.5 ?
    N2 C11 H11A . . 109.5 ?
    N2 C11 H11B . . 109.5 ?
    H11A C11 H11B . . 109.5 ?
    N2 C11 H11C . . 109.5 ?
    H11A C11 H11C . . 109.5 ?
    H11B C11 H11C . . 109.5 ?
loop_
    _geom_torsion_atom_site_label_1
    _geom_torsion_atom_site_label_2
    _geom_torsion_atom_site_label_3
    _geom_torsion_atom_site_label_4
    _geom_torsion_site_symmetry_1
    _geom_torsion_site_symmetry_2
    _geom_torsion_site_symmetry_3
    _geom_torsion_site_symmetry_4
    _geom_torsion
    _geom_torsion_publ_flag
    C10 N2 C2 C3 . . . . -174.89(9) ?
    C11 N2 C2 C3 . . . . -10.25(14) ?
    C10 N2 C2 C1 . . . . 6.32(14) ?
    C11 N2 C2 C1 . . . . 170.96(9) ?
    C6 C1 C2 N2 . . . . 176.85(9) ?
    C6 C1 C2 C3 . . . . -1.98(13) ?
    N2 C2 C3 C4 . . . . -175.78(9) ?
    C1 C2 C3 C4 . . . . 3.05(13) ?
    C2 C3 C4 C5 . . . . -1.73(15) ?
    C3 C4 C5 C6 . . . . -0.79(15) ?
    C3 C4 C5 N3 . . . . -177.86(9) ?
    O3 N3 C5 C4 . . . . 176.11(9) ?
    O2 N3 C5 C4 . . . . -3.35(14) ?
    O3 N3 C5 C6 . . . . -0.94(14) ?
    O2 N3 C5 C6 . . . . 179.61(10) ?
    C2 C1 C6 C5 . . . . -0.44(13) ?
    C2 C1 C6 C7 . . . . 173.36(8) ?
    C4 C5 C6 C1 . . . . 1.86(13) ?
    N3 C5 C6 C1 . . . . 178.85(8) ?
    C4 C5 C6 C7 . . . . -171.28(9) ?
    N3 C5 C6 C7 . . . . 5.71(14) ?
    C8 N1 C7 O1 . . . . 1.74(14) ?
    C9 N1 C7 O1 . . . . 177.67(9) ?
    C8 N1 C7 C6 . . . . -171.90(8) ?
    C9 N1 C7 C6 . . . . 4.04(13) ?
    C1 C6 C7 O1 . . . . -91.10(10) ?
    C5 C6 C7 O1 . . . . 82.24(12) ?
    C1 C6 C7 N1 . . . . 82.91(10) ?
    C5 C6 C7 N1 . . . . -103.75(10) ?
loop_
    _geom_hbond_atom_site_label_D
    _geom_hbond_atom_site_label_H
    _geom_hbond_atom_site_label_A
    _geom_hbond_site_symmetry_A
    _geom_hbond_distance_DH
    _geom_hbond_distance_HA
    _geom_hbond_distance_DA
    _geom_hbond_angle_DHA
    C8 H8A O3 2_656 0.96 2.52 3.1751(16) 126
    C10 H10A O2 1_455 0.96 2.59 3.5413(14) 173
    C10 H10B O1 2_545 0.96 2.49 3.3920(13) 156
    C4 H4A Cg1 2_645 0.93 2.81 3.3991(11) 122
