# Supplementary material for: 5-Dimethyl­amino-N,N-dimethyl-2-nitro­benzamide
Source: Acta Crystallogr Sect E Struct Rep Online. 2009 May 20;65(Pt 6):o1342. doi: 10.1107/S1600536809018017 (PMC2969681; doi:10.1107/S1600536809018017)
Supplement: Supplementary file 2 [file e-65-o1342-Isup2.hkl]

#
# h,k,l, Fc-squared, Fo-squared, sigma(Fo-squared) and status flag
#
data_I
_shelx_title ' chm in P2(1)  (100K)'
_shelx_refln_list_code          4
_shelx_F_calc_maximum       79.24
_exptl_crystal_F_000       252.00
_reflns_d_resolution_high  0.5838
 
loop_
 _symmetry_equiv_pos_as_xyz
 'x, y, z'
 '-x, y+1/2, -z'
 
_cell_length_a     7.8581
_cell_length_b     7.2921
_cell_length_c    10.5183
_cell_angle_alpha  90.000
_cell_angle_beta  104.663
_cell_angle_gamma  90.000
 
_shelx_F_squared_multiplier     1.000
 
loop_
 _refln_index_h
 _refln_index_k
 _refln_index_l
 _refln_F_squared_calc
 _refln_F_squared_meas
 _refln_F_squared_sigma
 _refln_observed_status
   1   0   0      793.65      906.21     15.05 o
   2   0   0      645.63      726.59      7.70 o
   3   0   0      442.51      497.64      5.31 o
   4   0   0       11.32       10.99      0.22 o
   5   0   0       16.78       17.48      0.30 o
   6   0   0      128.04      138.95      1.59 o
   7   0   0        0.79        0.72      0.18 o
   8   0   0        9.32        9.57      0.51 o
   9   0   0       12.22       11.66      0.76 o
  10   0   0       68.86       67.53      2.93 o
  11   0   0        0.76        0.31      0.53 o
  12   0   0       32.14       33.76      2.13 o
  13   0   0        5.70        6.26      1.12 o
   1   1   0      680.54      742.88      6.97 o
   2   1   0      665.45      774.54      6.08 o
   3   1   0      125.23      142.38      1.19 o
   4   1   0      395.41      462.31      3.32 o
   5   1   0       15.73       16.79      0.22 o
   6   1   0      775.45      816.28      5.95 o
   7   1   0        7.96        8.17      0.21 o
   8   1   0        1.16        1.59      0.27 o
   9   1   0       51.19       52.14      1.08 o
  10   1   0       30.94       32.59      0.95 o
  11   1   0        2.84        3.02      0.57 o
  12   1   0       17.70       18.29      1.11 o
   0   2   0     6279.11     6067.30    133.25 o
   1   2   0      126.89      130.67      1.52 o
   2   2   0      441.20      507.64      4.47 o
   3   2   0      203.93      242.84      1.90 o
   4   2   0      309.74      374.18      3.27 o
   5   2   0       69.18       78.19      0.71 o
   6   2   0      171.88      174.40      1.55 o
   7   2   0       28.33       28.40      0.47 o
   8   2   0        8.10        7.80      0.33 o
   9   2   0        9.57        9.80      0.45 o
  10   2   0       29.28       32.34      0.86 o
  11   2   0        6.82        7.06      0.53 o
  12   2   0       50.20       53.63      1.95 o
   1   3   0      176.02      187.68      2.03 o
   2   3   0      175.80      185.38      2.24 o
   3   3   0      190.64      196.13      1.71 o
   4   3   0      414.44      442.91      3.16 o
   5   3   0       73.62       87.11      0.86 o
   6   3   0      319.32      312.87      2.83 o
   7   3   0       29.28       30.94      0.58 o
   8   3   0       27.96       28.94      0.62 o
   9   3   0       14.80       14.62      0.46 o
  10   3   0       51.73       53.97      1.33 o
  11   3   0       13.42       12.75      0.80 o
  12   3   0       66.96       68.98      2.51 o
   0   4   0       11.91       15.03      0.67 o
   1   4   0      115.74      132.55      1.32 o
   2   4   0      126.30      141.42      1.37 o
   3   4   0        4.30        5.43      0.18 o
   4   4   0      109.79      120.72      1.31 o
   5   4   0        3.91        3.52      0.17 o
   6   4   0      161.32      156.08      1.77 o
   7   4   0       15.56       14.69      0.43 o
   8   4   0       22.13       22.16      0.57 o
   9   4   0       38.52       37.20      1.02 o
  10   4   0        0.92        1.39      0.34 o
  11   4   0        5.60        4.64      0.50 o
  12   4   0       18.40       17.83      0.97 o
   1   5   0       24.81       28.50      0.38 o
   2   5   0      327.23      362.34      2.93 o
   3   5   0       52.57       55.44      0.63 o
   4   5   0       27.01       31.92      0.51 o
   5   5   0        8.64        8.88      0.41 o
   6   5   0       45.46       43.07      0.73 o
   7   5   0        4.47        4.41      0.29 o
   8   5   0       38.16       34.63      1.02 o
   9   5   0        5.63        5.32      0.42 o
  10   5   0        6.52        6.93      0.55 o
  11   5   0        8.92        9.78      0.77 o
   0   6   0       14.79       13.14      0.40 o
   1   6   0       15.02       11.96      0.44 o
   2   6   0      159.79      158.02      1.64 o
   3   6   0        2.48        2.03      0.31 o
   4   6   0        6.99        7.58      0.26 o
   5   6   0       12.31       10.28      0.34 o
   6   6   0       38.16       38.03      0.72 o
   7   6   0       27.29       27.42      0.67 o
   8   6   0       45.98       44.60      1.02 o
   9   6   0        6.88        5.69      0.52 o
  10   6   0        2.60        2.56      0.41 o
  11   6   0        3.33        2.68      0.78 o
   1   7   0       29.65       27.45      0.68 o
   2   7   0      213.82      214.56      3.00 o
   3   7   0       12.62       11.42      0.40 o
   4   7   0        4.45        5.53      0.30 o
   5   7   0        4.88        5.57      0.41 o
   6   7   0       11.68       11.65      0.52 o
   7   7   0       12.64       12.82      0.51 o
   8   7   0       24.30       23.74      1.15 o
   9   7   0        3.05        3.21      0.50 o
  10   7   0        6.75        7.22      0.61 o
   0   8   0       83.53       81.55      2.97 o
   1   8   0       28.03       27.23      0.71 o
   2   8   0        8.75        8.30      0.46 o
   3   8   0       19.00       19.08      0.62 o
   4   8   0       37.11       35.00      0.97 o
   5   8   0        1.59        0.76      0.29 o
   6   8   0        1.89        1.76      0.33 o
   7   8   0        5.10        5.72      0.45 o
   8   8   0       20.82       21.81      0.85 o
   9   8   0       19.73       19.85      2.09 o
  10   8   0        0.30        0.14      0.45 o
   1   9   0        6.16        6.73      1.32 o
   2   9   0       29.90       29.36      0.97 o
   3   9   0        5.15        5.44      0.49 o
   4   9   0        7.52        6.31      0.66 o
   5   9   0       21.39       21.13      0.83 o
   6   9   0       17.01       16.09      0.76 o
   7   9   0        2.93        3.05      0.41 o
   8   9   0       12.87       13.43      1.59 o
   9   9   0        4.13        3.65      0.62 o
   0  10   0       50.72       53.39      1.91 o
   1  10   0        2.06        2.69      0.44 o
   2  10   0       27.75       29.01      1.68 o
   3  10   0       22.41       24.15      1.00 o
   4  10   0       10.90        9.59      0.75 o
   5  10   0        5.38        5.65      0.56 o
   6  10   0        5.23        5.42      0.59 o
   7  10   0        2.81        2.29      0.76 o
   1  11   0       16.39       17.39      1.09 o
   2  11   0        4.02        5.19      0.54 o
   3  11   0        4.68        4.33      0.59 o
   4  11   0       11.31       10.36      0.79 o
   5  11   0        3.01        2.67      0.57 o
   6  11   0       25.88       25.79      2.75 o
   0  12   0      116.19      114.16      4.59 o
   1  12   0       10.56       11.13      1.17 o
   2  12   0        4.70        5.03      0.57 o
   3  12   0        0.25        0.17      0.45 o
 -13   0   1       27.62       31.63      2.14 o
 -12   0   1       16.40       20.76      1.67 o
 -11   0   1       14.13       15.06      1.34 o
 -10   0   1       13.48       13.33      1.20 o
  -9   0   1        2.94        2.89      0.32 o
  -8   0   1        2.03        2.56      0.28 o
  -7   0   1     1396.65     1480.57     21.32 o
  -6   0   1       71.35       67.70      0.94 o
  -5   0   1       38.19       39.41      0.59 o
  -4   0   1      200.08      204.92      2.21 o
  -3   0   1      263.31      318.09      3.95 o
  -2   0   1       15.60        9.91      0.19 o
  -1   0   1      140.25      151.21      3.71 o
   1   0   1      344.75      365.16      5.15 o
   2   0   1     1971.70     2168.43     26.39 o
   3   0   1     2424.59     2736.73     30.17 o
   4   0   1      190.21      243.91      2.82 o
   5   0   1      196.34      209.62      2.45 o
   6   0   1       14.46       14.81      0.45 o
   7   0   1       15.89       16.58      0.47 o
   8   0   1       84.83       89.99      3.32 o
   9   0   1        3.51        5.22      0.82 o
  10   0   1        0.62        0.08      0.42 o
  11   0   1        4.65        6.39      1.06 o
  12   0   1        1.74        1.03      0.68 o
 -13   1   1      109.21      122.02      3.43 o
 -12   1   1       17.97       20.62      1.88 o
 -11   1   1        9.09        9.68      0.69 o
 -10   1   1       18.79       19.81      0.65 o
  -9   1   1       30.55       30.63      0.77 o
  -8   1   1        8.40        8.46      0.31 o
  -7   1   1        4.78        5.16      0.21 o
  -6   1   1      119.68      126.66      1.20 o
  -5   1   1      186.13      227.51      2.14 o
  -4   1   1       37.15       42.67      0.41 o
  -3   1   1      660.12      780.44      7.67 o
  -2   1   1     1876.44     2033.46     21.75 o
  -1   1   1     1888.27     1997.75     19.25 o
   0   1   1     1505.80     1580.84     16.12 o
   1   1   1     1942.31     1964.12     17.42 o
   2   1   1     1981.30     2185.12     17.18 o
   3   1   1       44.20       54.04      0.45 o
   4   1   1      121.27      141.23      1.02 o
   5   1   1      176.61      187.66      1.42 o
   6   1   1      373.64      387.67      3.11 o
   7   1   1        0.75        0.76      0.13 o
   8   1   1        4.20        3.87      0.25 o
   9   1   1       66.47       71.16      1.47 o
  10   1   1       51.87       57.15      1.87 o
  11   1   1        3.22        4.26      0.67 o
  12   1   1        2.73        3.21      0.62 o
 -13   2   1       10.33       12.01      1.46 o
 -12   2   1       19.74       19.34      0.82 o
 -11   2   1       50.99       52.84      1.31 o
 -10   2   1       16.79       16.68      0.60 o
  -9   2   1       30.71       31.19      0.78 o
  -8   2   1       39.09       40.24      0.86 o
  -7   2   1      376.00      386.68      3.81 o
  -6   2   1       56.01       57.37      0.61 o
  -5   2   1       43.07       48.71      0.55 o
  -4   2   1        7.95        6.43      0.14 o
  -3   2   1      201.26      259.07      2.82 o
  -2   2   1      207.81      217.30      2.74 o
  -1   2   1     1969.00     2084.37     20.33 o
   0   2   1     2055.62     2188.76     22.63 o
   1   2   1      357.98      364.20      4.87 o
   2   2   1       27.90       25.81      0.43 o
   3   2   1      319.48      364.74      2.81 o
   4   2   1       36.32       46.31      0.47 o
   5   2   1      481.30      501.40      3.86 o
   6   2   1      567.41      587.86      5.42 o
   7   2   1       11.13       10.14      0.32 o
   8   2   1       81.07       81.18      1.23 o
   9   2   1        0.21        0.09      0.19 o
  10   2   1        0.84        1.16      0.30 o
  11   2   1       14.55       13.55      0.78 o
  12   2   1        7.52        7.00      0.79 o
 -12   3   1        0.01        0.71      0.44 o
 -11   3   1       37.51       36.11      1.09 o
 -10   3   1       19.15       19.77      0.75 o
  -9   3   1       25.19       26.79      0.80 o
  -8   3   1       67.08       66.68      1.07 o
  -7   3   1       13.54       15.20      0.40 o
  -6   3   1       45.64       44.66      0.58 o
  -5   3   1      158.72      167.52      1.82 o
  -4   3   1      115.37      118.20      0.98 o
  -3   3   1     1099.52     1226.55     10.69 o
  -2   3   1       22.15       24.28      0.29 o
  -1   3   1     1915.89     2135.82     28.53 o
   0   3   1      175.76      205.59      2.06 o
   1   3   1       13.10       14.34      0.27 o
   2   3   1       14.02       14.55      0.27 o
   3   3   1      252.59      290.57      2.47 o
   4   3   1      106.65      126.54      1.08 o
   5   3   1      176.20      179.64      1.75 o
   6   3   1       30.11       28.56      0.42 o
   7   3   1       49.90       50.67      0.81 o
   8   3   1       30.85       29.65      0.68 o
   9   3   1        1.43        1.55      0.26 o
  10   3   1       25.91       25.94      0.99 o
  11   3   1        5.32        6.61      0.90 o
  12   3   1       22.97       24.55      1.46 o
 -12   4   1        6.41        7.29      0.95 o
 -11   4   1       14.55       14.01      0.71 o
 -10   4   1       38.09       35.27      1.04 o
  -9   4   1       10.86       11.08      0.69 o
  -8   4   1       36.74       39.14      0.77 o
  -7   4   1       55.13       54.80      0.92 o
  -6   4   1       28.67       28.17      0.49 o
  -5   4   1       30.09       30.70      0.47 o
  -4   4   1       72.64       75.76      0.77 o
  -3   4   1       32.43       36.31      0.44 o
  -2   4   1       68.04       80.50      0.85 o
  -1   4   1      819.98      945.14      8.35 o
   0   4   1      251.83      297.90      2.81 o
   1   4   1      212.04      237.95      2.03 o
   2   4   1      104.01      120.18      0.99 o
   3   4   1      156.06      162.88      1.52 o
   4   4   1      127.20      133.49      1.50 o
   5   4   1      102.52       93.73      1.15 o
   6   4   1      132.12      124.04      1.56 o
   7   4   1       32.48       33.18      0.87 o
   8   4   1       21.50       19.50      0.63 o
   9   4   1        2.71        2.79      0.40 o
  10   4   1        4.62        3.73      0.44 o
  11   4   1       12.79       12.76      0.86 o
  12   4   1       34.70       31.92      1.28 o
 -12   5   1       12.45       11.14      1.27 o
 -11   5   1        6.18        5.62      0.87 o
 -10   5   1        2.05        2.03      0.37 o
  -9   5   1       11.57       11.97      0.54 o
  -8   5   1        1.13        0.97      0.24 o
  -7   5   1        5.44        5.20      0.30 o
  -6   5   1        6.70        7.05      0.29 o
  -5   5   1      138.88      140.75      1.62 o
  -4   5   1      115.73      122.36      1.41 o
  -3   5   1      174.33      181.88      2.29 o
  -2   5   1       19.63       22.71      0.38 o
  -1   5   1       84.44       91.88      0.93 o
   0   5   1       69.84       78.47      0.77 o
   1   5   1       75.39       76.53      0.65 o
   2   5   1      164.00      176.39      1.49 o
   3   5   1       65.26       62.41      0.75 o
   4   5   1       10.88       10.71      0.29 o
   5   5   1       32.44       31.79      0.55 o
   6   5   1       11.98       10.64      0.35 o
   7   5   1        4.70        4.69      0.33 o
   8   5   1       35.61       31.02      0.82 o
   9   5   1        1.57        1.65      0.34 o
  10   5   1       13.38       13.61      0.79 o
  11   5   1       11.52       11.12      1.13 o
 -11   6   1        8.49        6.71      0.85 o
 -10   6   1        9.40        9.27      0.98 o
  -9   6   1       26.84       26.54      0.79 o
  -8   6   1        1.94        1.85      0.30 o
  -7   6   1        0.30        0.37      0.20 o
  -6   6   1        9.41        8.96      0.34 o
  -5   6   1       23.38       24.77      0.51 o
  -4   6   1        7.22        8.12      0.27 o
  -3   6   1       27.00       24.86      0.55 o
  -2   6   1       16.02       15.02      0.39 o
  -1   6   1       47.78       51.73      0.68 o
   0   6   1       49.53       50.34      0.78 o
   1   6   1       65.21       73.39      0.97 o
   2   6   1       13.98       11.88      0.86 o
   3   6   1       23.93       24.17      0.48 o
   4   6   1      160.91      153.10      1.75 o
   5   6   1       22.02       19.83      0.47 o
   6   6   1       17.95       14.42      0.43 o
   7   6   1       22.71       21.80      0.61 o
   8   6   1       64.16       58.60      1.23 o
   9   6   1        0.93        0.85      0.30 o
  10   6   1        0.00       -0.02      0.36 o
  11   6   1       17.50       16.43      1.32 o
 -10   7   1        3.46        3.00      0.48 o
  -9   7   1       17.90       17.02      1.34 o
  -8   7   1       11.74       12.00      0.58 o
  -7   7   1        5.94        5.85      0.38 o
  -6   7   1       13.17       12.52      0.51 o
  -5   7   1       79.24       77.95      1.21 o
  -4   7   1        2.18        2.51      0.23 o
  -3   7   1        5.34        4.98      0.29 o
  -2   7   1       10.98       13.79      0.55 o
  -1   7   1        4.11        4.61      0.41 o
   0   7   1       90.30       82.75      1.56 o
   1   7   1       14.13       12.75      0.63 o
   2   7   1       97.55       99.53      1.61 o
   3   7   1        9.84       11.27      0.47 o
   4   7   1        0.04        0.05      0.17 o
   5   7   1       38.84       35.87      0.75 o
   6   7   1       16.63       15.61      0.59 o
   7   7   1       21.57       20.46      0.62 o
   8   7   1       10.50        9.90      0.93 o
   9   7   1        1.52        1.33      0.41 o
  10   7   1        7.00        6.72      0.67 o
 -10   8   1        3.82        3.43      0.61 o
  -9   8   1        5.77        5.93      0.66 o
  -8   8   1        9.40        8.93      0.79 o
  -7   8   1        5.40        5.33      0.54 o
  -6   8   1       12.54       12.13      0.54 o
  -5   8   1        0.93        0.91      0.27 o
  -4   8   1       20.03       21.00      0.93 o
  -3   8   1        8.91       10.16      0.64 o
  -2   8   1       17.18       16.02      0.80 o
  -1   8   1       31.39       29.93      0.87 o
   0   8   1        5.41        4.48      0.86 o
   1   8   1       25.99       26.90      0.75 o
   2   8   1       16.94       14.68      0.55 o
   3   8   1       45.67       43.50      2.12 o
   4   8   1        8.34        9.82      0.58 o
   5   8   1        1.60        2.10      0.47 o
   6   8   1       16.66       15.98      0.64 o
   7   8   1        7.11        7.07      0.51 o
   8   8   1       55.47       54.63      1.61 o
   9   8   1        3.30        3.15      0.60 o
  -9   9   1       13.87       12.21      0.85 o
  -8   9   1        7.65        7.60      0.71 o
  -7   9   1        0.71        0.54      0.41 o
  -6   9   1        6.88        5.26      0.62 o
  -5   9   1       17.97       16.68      0.73 o
  -4   9   1       17.55       18.21      0.86 o
  -3   9   1       27.95       27.53      0.85 o
  -2   9   1       17.56       17.19      0.69 o
  -1   9   1        8.05        7.41      0.52 o
   0   9   1       12.80       13.62      0.85 o
   1   9   1       39.09       39.02      1.78 o
   2   9   1       29.34       28.72      0.97 o
   3   9   1        4.65        4.80      0.42 o
   4   9   1       26.19       25.03      0.87 o
   5   9   1       22.44       21.99      0.87 o
   6   9   1       21.33       21.41      0.87 o
   7   9   1       32.40       33.30      1.27 o
   8   9   1        1.57        2.09      0.74 o
  -7  10   1        9.75        9.06      0.72 o
  -6  10   1        0.47        0.07      0.34 o
  -5  10   1        0.09       -0.18      0.40 o
  -4  10   1       11.95       13.77      1.40 o
  -3  10   1       22.36       22.82      0.95 o
  -2  10   1        8.95        9.19      0.74 o
  -1  10   1       39.28       39.61      1.47 o
   0  10   1       14.30       14.62      0.73 o
   1  10   1        5.71        6.28      0.72 o
   2  10   1        3.37        3.55      0.48 o
   3  10   1       12.77       14.04      1.04 o
   4  10   1        0.64        0.17      0.44 o
   5  10   1       51.07       50.34      1.81 o
   6  10   1       56.87       56.97      1.70 o
   7  10   1        7.59        7.82      0.68 o
  -6  11   1        9.91       10.00      0.77 o
  -5  11   1        1.67        1.10      0.53 o
  -4  11   1        5.31        5.43      0.71 o
  -3  11   1       17.61       17.16      0.87 o
  -2  11   1       16.44       16.34      1.09 o
  -1  11   1       14.65       14.20      0.65 o
   0  11   1       53.09       53.19      1.33 o
   1  11   1       33.33       33.92      1.20 o
   2  11   1        2.83        2.79      0.48 o
   3  11   1        3.95        4.50      0.63 o
   4  11   1        7.54        7.70      0.75 o
   5  11   1        6.13        7.23      0.97 o
  -3  12   1        0.27        0.86      0.46 o
  -2  12   1        2.91        3.24      0.47 o
  -1  12   1        4.33        4.91      0.74 o
   0  12   1       16.94       18.11      1.57 o
   1  12   1        0.05       -0.04      0.42 o
   2  12   1        5.69        8.21      0.68 o
   3  12   1       20.41       20.54      1.65 o
 -13   0   2       61.16       68.47      3.32 o
 -12   0   2        0.72        1.53      0.75 o
 -11   0   2        0.72        1.02      0.58 o
 -10   0   2        3.93        4.23      0.40 o
  -9   0   2        8.45        9.87      0.49 o
  -8   0   2        4.00        3.71      0.43 o
  -7   0   2      645.67      680.86     10.02 o
  -6   0   2        0.02        0.16      0.08 o
  -5   0   2      172.11      213.08      2.74 o
  -4   0   2       78.41       89.13      1.07 o
  -3   0   2      584.15      703.34      9.69 o
  -2   0   2      100.17       96.08      1.49 o
  -1   0   2      522.84      505.05     13.57 o
   0   0   2      267.63      254.60      4.65 o
   1   0   2      172.10      164.89      3.28 o
   2   0   2      798.53      878.62     10.09 o
   3   0   2        2.33        2.71      0.17 o
   4   0   2        0.58        0.92      0.10 o
   5   0   2       59.55       64.63      0.84 o
   6   0   2       50.83       55.97      0.93 o
   7   0   2       14.35       12.02      0.44 o
   8   0   2        4.29        5.08      0.75 o
   9   0   2       50.99       58.04      2.59 o
  10   0   2        3.30        3.16      0.75 o
  11   0   2       30.73       33.52      2.06 o
  12   0   2        4.36        6.26      1.10 o
 -13   1   2       47.91       54.20      2.03 o
 -12   1   2        1.64        1.88      0.53 o
 -11   1   2        0.85        0.59      0.28 o
 -10   1   2       22.36       22.18      0.68 o
  -9   1   2       87.54       94.31      1.46 o
  -8   1   2       22.22       22.56      0.51 o
  -7   1   2      245.94      273.45      3.01 o
  -6   1   2       44.86       51.84      0.59 o
  -5   1   2      239.76      252.01      2.22 o
  -4   1   2       84.04      102.80      0.97 o
  -3   1   2      333.90      409.93      5.52 o
  -2   1   2      797.62      860.06      9.00 o
  -1   1   2     3078.18     3090.09     71.61 o
   0   1   2      630.67      609.80      9.09 o
   1   1   2      378.78      369.93      3.79 o
   2   1   2      186.26      202.45      1.67 o
   3   1   2     2106.12     2377.81     16.29 o
   4   1   2      226.69      245.42      1.87 o
   5   1   2       63.78       63.29      0.55 o
   6   1   2       28.55       28.04      0.57 o
   7   1   2       15.74       13.45      0.42 o
   8   1   2        2.51        2.97      0.25 o
   9   1   2       81.74       85.46      1.95 o
  10   1   2        4.64        4.84      0.61 o
  11   1   2        3.14        2.49      0.54 o
  12   1   2        5.97        5.48      0.76 o
 -13   2   2       51.14       57.98      3.03 o
 -12   2   2       19.18       20.66      0.83 o
 -11   2   2        1.44        1.32      0.29 o
 -10   2   2        1.12        1.21      0.26 o
  -9   2   2       31.80       36.16      0.85 o
  -8   2   2      109.27      115.84      1.82 o
  -7   2   2      454.70      477.38      5.25 o
  -6   2   2       60.23       62.19      0.75 o
  -5   2   2      123.88      129.79      1.09 o
  -4   2   2       67.53       66.70      0.58 o
  -3   2   2      409.77      478.48      4.60 o
  -2   2   2       17.28       20.17      0.29 o
  -1   2   2     2995.01     3156.12     38.51 o
   0   2   2      274.57      273.48      2.69 o
   1   2   2      346.59      369.16      3.64 o
   2   2   2      190.69      200.43      1.74 o
   3   2   2      147.53      155.44      1.25 o
   4   2   2       35.74       40.43      0.38 o
   5   2   2       48.64       51.16      0.53 o
   6   2   2       13.59       15.40      0.32 o
   7   2   2      102.03       94.85      1.36 o
   8   2   2       76.04       75.19      1.18 o
   9   2   2       47.88       49.64      0.98 o
  10   2   2        6.64        6.57      0.58 o
  11   2   2        7.01        7.50      0.77 o
  12   2   2        6.53        9.09      0.89 o
 -12   3   2        3.64        2.52      0.50 o
 -11   3   2        1.91        2.17      0.38 o
 -10   3   2       68.88       71.25      1.59 o
  -9   3   2        5.73        5.25      0.36 o
  -8   3   2       99.65      102.94      1.69 o
  -7   3   2       69.16       72.27      0.95 o
  -6   3   2       19.54       22.07      0.37 o
  -5   3   2        3.93        5.07      0.15 o
  -4   3   2       21.77       20.42      0.27 o
  -3   3   2       37.92       47.58      0.83 o
  -2   3   2        7.87        7.78      0.19 o
  -1   3   2      311.54      358.62      3.21 o
   0   3   2       71.31       75.56      0.96 o
   1   3   2      125.83      134.01      1.59 o
   2   3   2        2.36        2.42      0.15 o
   3   3   2      107.18      118.43      1.08 o
   4   3   2        5.08        6.42      0.19 o
   5   3   2      392.73      382.35      3.40 o
   6   3   2       51.59       51.49      0.70 o
   7   3   2       24.57       23.49      0.50 o
   8   3   2       34.44       33.44      0.70 o
   9   3   2       10.09       10.38      0.58 o
  10   3   2        3.63        3.79      0.50 o
  11   3   2       23.70       24.16      1.30 o
  12   3   2        9.33       10.77      1.36 o
 -12   4   2        1.69        1.39      0.47 o
 -11   4   2       35.16       32.32      1.03 o
 -10   4   2       23.96       22.87      0.81 o
  -9   4   2       33.71       34.30      0.86 o
  -8   4   2        4.16        4.17      0.51 o
  -7   4   2       77.07       79.68      1.20 o
  -6   4   2       58.11       54.71      0.76 o
  -5   4   2       93.58      108.51      1.14 o
  -4   4   2       17.23       19.98      0.27 o
  -3   4   2      225.38      252.80      2.11 o
  -2   4   2       81.36       93.22      0.96 o
  -1   4   2     1219.16     1341.73     11.50 o
   0   4   2       19.07       20.26      0.25 o
   1   4   2        3.77        4.03      0.21 o
   2   4   2       95.48       92.83      0.84 o
   3   4   2        6.69        7.18      0.17 o
   4   4   2       20.65       20.51      0.50 o
   5   4   2      269.13      264.62      2.83 o
   6   4   2        3.67        4.73      0.26 o
   7   4   2       27.19       24.23      0.58 o
   8   4   2       11.82       11.08      0.50 o
   9   4   2        6.99        7.18      0.52 o
  10   4   2       21.25       19.91      0.93 o
  11   4   2       53.94       58.54      2.15 o
 -12   5   2       18.93       19.03      0.98 o
 -11   5   2        7.80        7.93      0.68 o
 -10   5   2       14.68       13.96      0.66 o
  -9   5   2       36.58       37.44      0.92 o
  -8   5   2        1.22        1.63      0.27 o
  -7   5   2       30.55       30.39      0.89 o
  -6   5   2       58.05       58.95      0.88 o
  -5   5   2      273.88      262.94      3.17 o
  -4   5   2        6.59        7.20      0.22 o
  -3   5   2       10.56        9.24      0.32 o
  -2   5   2       71.39       66.55      0.69 o
  -1   5   2      209.53      234.78      1.97 o
   0   5   2       25.58       24.40      0.33 o
   1   5   2       80.63       85.10      0.98 o
   2   5   2       40.59       38.70      0.48 o
   3   5   2       10.04       10.42      0.26 o
   4   5   2       64.57       65.06      0.87 o
   5   5   2      410.54      394.67      4.34 o
   6   5   2       24.00       23.62      0.52 o
   7   5   2       82.75       78.14      1.39 o
   8   5   2        9.76        9.56      0.49 o
   9   5   2        4.05        4.33      0.45 o
  10   5   2        0.09       -0.02      0.40 o
  11   5   2       16.32       18.21      1.00 o
 -11   6   2       12.51       11.89      0.79 o
 -10   6   2        0.03        0.86      0.28 o
  -9   6   2        8.31        8.60      0.50 o
  -8   6   2       24.50       23.73      0.70 o
  -7   6   2       23.71       23.30      0.60 o
  -6   6   2        3.44        3.90      0.25 o
  -5   6   2        7.16        6.76      0.28 o
  -4   6   2       35.45       33.43      0.72 o
  -3   6   2       89.86       89.00      1.16 o
  -2   6   2       52.95       54.23      0.95 o
  -1   6   2       76.42       87.40      0.89 o
   0   6   2       40.79       43.41      0.61 o
   1   6   2      227.10      250.60      2.61 o
   2   6   2       23.68       25.02      0.62 o
   3   6   2       36.88       34.75      0.76 o
   4   6   2       21.97       20.18      0.43 o
   5   6   2      138.80      135.46      1.72 o
   6   6   2       12.92       12.11      0.41 o
   7   6   2        2.53        1.96      0.28 o
   8   6   2        2.50        2.34      0.34 o
   9   6   2        1.15        1.14      0.44 o
  10   6   2        0.18        0.80      0.40 o
 -11   7   2       12.15       12.26      0.82 o
 -10   7   2        0.38        0.57      0.36 o
  -9   7   2       24.20       25.68      0.84 o
  -8   7   2        2.89        2.80      0.33 o
  -7   7   2       28.40       26.44      0.66 o
  -6   7   2       21.44       20.19      0.61 o
  -5   7   2      169.67      162.54      2.16 o
  -4   7   2       26.95       26.95      0.58 o
  -3   7   2       12.54       12.07      0.38 o
  -2   7   2       10.90       13.20      0.58 o
  -1   7   2       90.15       91.48      1.34 o
   0   7   2       31.69       28.34      0.78 o
   1   7   2       43.55       42.09      0.80 o
   2   7   2       21.71       22.03      0.62 o
   3   7   2       39.21       36.04      0.97 o
   4   7   2       11.14       11.08      0.50 o
   5   7   2       59.42       52.88      0.97 o
   6   7   2        5.13        5.32      0.43 o
   7   7   2       20.96       19.36      0.62 o
   8   7   2        1.31        0.59      0.34 o
   9   7   2       10.80       10.59      0.67 o
  10   7   2        0.62        1.31      0.69 o
 -10   8   2        3.92        2.99      0.54 o
  -9   8   2       12.04       11.66      1.23 o
  -8   8   2        1.59        1.98      0.86 o
  -7   8   2       31.15       30.39      0.82 o
  -6   8   2       10.70        9.98      0.48 o
  -5   8   2        4.49        3.81      0.33 o
  -4   8   2       15.08       15.53      0.51 o
  -3   8   2        7.18        8.16      0.46 o
  -2   8   2        5.59        5.99      0.43 o
  -1   8   2       32.31       33.45      0.92 o
   0   8   2       10.45       12.24      0.59 o
   1   8   2       67.39       74.69      1.35 o
   2   8   2       42.14       43.88      0.97 o
   3   8   2        8.62        9.23      0.49 o
   4   8   2        4.72        4.76      0.49 o
   5   8   2      192.36      183.59      3.16 o
   6   8   2       14.58       13.25      0.71 o
   7   8   2        7.62        8.06      0.55 o
   8   8   2        3.57        3.08      0.49 o
   9   8   2        1.62        1.89      0.56 o
  -9   9   2        1.08        1.28      0.49 o
  -8   9   2        5.95        4.60      1.25 o
  -7   9   2       18.45       17.77      0.65 o
  -6   9   2        2.70        2.68      0.42 o
  -5   9   2       17.26       16.94      0.71 o
  -4   9   2        2.20        2.71      0.81 o
  -3   9   2        4.71        4.56      0.44 o
  -2   9   2        0.31        0.41      0.37 o
  -1   9   2       37.65       39.27      1.08 o
   0   9   2        8.50        8.95      0.51 o
   1   9   2        7.48        7.15      0.55 o
   2   9   2        1.06        1.00      0.31 o
   3   9   2        5.24        4.57      0.53 o
   4   9   2        7.78        7.64      0.60 o
   5   9   2       47.37       45.83      1.26 o
   6   9   2       32.79       30.01      1.03 o
   7   9   2        0.15       -0.38      0.38 o
   8   9   2        2.46        3.08      0.69 o
  -8  10   2       19.65       20.17      1.84 o
  -7  10   2        9.45       10.35      0.65 o
  -6  10   2        1.21        0.92      0.43 o
  -5  10   2        0.12       -0.29      0.46 o
  -4  10   2        3.37        3.39      0.48 o
  -3  10   2        2.39        2.69      0.48 o
  -2  10   2        1.58        0.98      0.35 o
  -1  10   2       41.05       40.70      1.57 o
   0  10   2        9.17       10.27      0.83 o
   1  10   2       18.66       17.55      0.78 o
   2  10   2        3.43        3.19      0.47 o
   3  10   2       10.49        9.63      0.76 o
   4  10   2       11.67       12.39      0.74 o
   5  10   2       35.41       33.62      1.45 o
   6  10   2        8.11        6.39      0.64 o
   7  10   2       22.98       22.66      1.16 o
  -6  11   2        8.94        9.50      1.15 o
  -5  11   2        3.45        3.13      0.53 o
  -4  11   2        7.73        7.70      1.08 o
  -3  11   2        7.62        7.55      0.66 o
  -2  11   2        4.85        4.50      0.51 o
  -1  11   2       38.04       36.16      2.07 o
   0  11   2        3.41        3.37      1.01 o
   1  11   2        1.04        0.85      0.42 o
   2  11   2        3.45        3.89      0.54 o
   3  11   2       30.37       28.22      1.18 o
   4  11   2        2.21        1.39      0.52 o
   5  11   2       12.09       10.26      0.87 o
  -3  12   2       12.22       11.18      0.77 o
  -2  12   2        2.00        1.71      0.39 o
  -1  12   2       12.92       12.68      0.85 o
   0  12   2        3.05        2.44      0.61 o
   1  12   2       10.42        9.36      0.72 o
   2  12   2       10.58       12.34      1.42 o
 -13   0   3        1.48        1.57      0.76 o
 -12   0   3        4.91        6.08      1.02 o
 -11   0   3        1.51        1.51      0.45 o
 -10   0   3       68.39       73.60      1.57 o
  -9   0   3       17.38       20.41      0.79 o
  -8   0   3        6.21        7.69      0.47 o
  -7   0   3       29.16       36.29      0.86 o
  -6   0   3      297.82      338.47      4.62 o
  -5   0   3       12.21       14.18      0.37 o
  -4   0   3      222.88      248.20      3.09 o
  -3   0   3      216.65      247.79      3.73 o
  -2   0   3      459.60      447.32     13.37 o
   0   0   3      102.41      105.76      2.00 o
   1   0   3     1435.12     1377.91     19.09 o
   2   0   3      325.73      373.92      4.10 o
   3   0   3      226.46      241.31      2.48 o
   4   0   3       19.32       28.80      0.48 o
   5   0   3        0.26        0.09      0.08 o
   6   0   3        0.02        0.20      0.11 o
   7   0   3       10.17        9.40      0.37 o
   8   0   3        1.02        0.52      0.42 o
   9   0   3       10.08       12.20      1.13 o
  10   0   3        8.30        6.22      0.99 o
  11   0   3        1.48        1.29      0.68 o
  12   0   3        5.58        7.08      1.18 o
 -13   1   3        1.62        1.88      0.57 o
 -12   1   3        6.79        7.65      0.56 o
 -11   1   3        5.63        6.19      0.44 o
 -10   1   3       13.04       13.12      0.54 o
  -9   1   3       11.84       11.92      0.44 o
  -8   1   3       99.16      100.15      1.38 o
  -7   1   3        8.68        8.59      0.27 o
  -6   1   3       46.58       47.05      0.56 o
  -5   1   3       29.17       27.74      0.33 o
  -4   1   3      997.18     1182.15      9.08 o
  -3   1   3      411.86      436.72      4.30 o
  -2   1   3       93.48      105.87      1.34 o
  -1   1   3      232.99      244.98      3.57 o
   0   1   3      116.00      104.75      1.45 o
   1   1   3       94.00      100.02      1.11 o
   2   1   3      625.12      651.03      5.21 o
   3   1   3      242.74      266.71      1.90 o
   4   1   3       60.12       58.13      0.49 o
   5   1   3       55.01       55.96      0.48 o
   6   1   3       47.57       47.03      0.57 o
   7   1   3       66.73       59.72      1.29 o
   8   1   3       31.39       31.62      0.78 o
   9   1   3        7.79        7.52      0.71 o
  10   1   3        6.56        5.00      0.71 o
  11   1   3        5.59        7.21      0.78 o
  12   1   3        8.58        9.90      1.29 o
 -13   2   3        1.34        1.59      0.54 o
 -12   2   3        3.37        3.64      0.40 o
 -11   2   3        1.50        1.47      0.28 o
 -10   2   3       98.04      101.59      1.76 o
  -9   2   3        6.01        7.65      0.41 o
  -8   2   3      179.18      182.16      2.42 o
  -7   2   3        1.44        2.04      0.26 o
  -6   2   3       15.42       10.92      0.28 o
  -5   2   3      164.21      175.34      1.67 o
  -4   2   3      108.57      112.09      1.08 o
  -3   2   3       94.04      100.12      1.18 o
  -2   2   3      731.56      819.49      9.35 o
  -1   2   3      487.67      506.12      5.34 o
   0   2   3      158.40      167.80      2.10 o
   1   2   3      106.66       98.94      1.21 o
   2   2   3      279.87      313.90      2.49 o
   3   2   3       52.70       49.34      0.43 o
   4   2   3        7.33        7.12      0.13 o
   5   2   3       57.43       62.01      0.70 o
   6   2   3       60.80       58.41      0.81 o
   7   2   3        4.71        4.80      0.27 o
   8   2   3       43.02       45.69      1.01 o
   9   2   3       23.76       22.74      0.89 o
  10   2   3       30.68       27.46      1.05 o
  11   2   3        7.62        8.51      0.83 o
  12   2   3        7.12        7.46      1.04 o
 -13   3   3        0.92        1.35      0.47 o
 -12   3   3       11.88       11.87      0.81 o
 -11   3   3        2.14        1.98      0.37 o
 -10   3   3       45.34       48.02      1.21 o
  -9   3   3       33.52       34.67      0.83 o
  -8   3   3      101.31      108.31      1.75 o
  -7   3   3      130.71      144.89      2.11 o
  -6   3   3      139.29      129.59      1.43 o
  -5   3   3        7.37       10.09      0.21 o
  -4   3   3      125.66      143.21      1.42 o
  -3   3   3       11.26       11.03      0.22 o
  -2   3   3      462.87      491.22      5.24 o
  -1   3   3      101.12      112.03      1.31 o
   0   3   3      209.84      234.14      2.11 o
   1   3   3      401.03      431.61      3.68 o
   2   3   3      177.02      182.11      1.60 o
   3   3   3       70.48       72.17      0.68 o
   4   3   3       93.27       94.22      1.05 o
   5   3   3       16.83       16.88      0.35 o
   6   3   3       50.75       49.72      0.73 o
   7   3   3       29.53       25.00      0.54 o
   8   3   3      125.37      120.44      1.96 o
   9   3   3       21.45       21.48      0.88 o
  10   3   3       12.72       11.81      1.12 o
  11   3   3        6.29        7.98      1.28 o
 -12   4   3        6.10        5.74      0.93 o
 -11   4   3        2.39        1.98      0.37 o
 -10   4   3       16.13       17.66      0.72 o
  -9   4   3       13.29       13.60      0.56 o
  -8   4   3      462.64      471.31      6.27 o
  -7   4   3       71.93       73.01      1.27 o
  -6   4   3        6.58        5.49      0.34 o
  -5   4   3      126.95      115.33      1.25 o
  -4   4   3       69.69       73.08      0.80 o
  -3   4   3        7.87        7.35      0.16 o
  -2   4   3      682.02      736.24      6.01 o
  -1   4   3       84.79       96.50      0.91 o
   0   4   3      169.23      176.15      1.81 o
   1   4   3      216.16      222.17      2.22 o
   2   4   3       53.43       55.39      0.60 o
   3   4   3       26.51       27.92      0.38 o
   4   4   3       45.01       44.23      0.60 o
   5   4   3       43.56       41.35      0.65 o
   6   4   3       11.21        9.82      0.35 o
   7   4   3       98.81       93.60      1.42 o
   8   4   3       15.66       16.04      0.66 o
   9   4   3       12.29       11.76      0.77 o
  10   4   3        9.84       10.32      0.97 o
  11   4   3       10.46       12.41      1.07 o
 -12   5   3       25.10       23.14      1.06 o
 -11   5   3        0.79        0.72      0.37 o
 -10   5   3       16.90       18.04      0.72 o
  -9   5   3        0.59        0.56      0.26 o
  -8   5   3       64.13       65.20      1.41 o
  -7   5   3       23.24       23.46      0.62 o
  -6   5   3       13.31       11.20      0.31 o
  -5   5   3        8.83       10.60      0.28 o
  -4   5   3       58.11       58.48      0.73 o
  -3   5   3      155.33      160.56      1.46 o
  -2   5   3      525.85      578.06      4.43 o
  -1   5   3        0.90        1.02      0.16 o
   0   5   3      217.41      228.60      2.21 o
   1   5   3      232.79      254.36      2.41 o
   2   5   3       16.23       17.89      0.47 o
   3   5   3       37.55       36.11      0.56 o
   4   5   3      129.00      126.36      1.48 o
   5   5   3        1.75        2.07      0.21 o
   6   5   3        4.07        3.81      0.27 o
   7   5   3        4.22        4.89      0.45 o
   8   5   3       47.71       46.71      1.16 o
   9   5   3        8.05        8.70      0.59 o
  10   5   3       41.22       39.38      1.36 o
  11   5   3       43.77       47.22      4.72 o
 -11   6   3        0.75        1.65      0.56 o
 -10   6   3        4.00        4.02      0.42 o
  -9   6   3        2.28        1.93      0.31 o
  -8   6   3       14.43       13.69      0.53 o
  -7   6   3        5.03        5.26      0.32 o
  -6   6   3      100.22       94.17      1.27 o
  -5   6   3      120.44      115.64      1.46 o
  -4   6   3       51.11       50.36      0.82 o
  -3   6   3       33.48       33.84      0.58 o
  -2   6   3       83.51       97.29      1.02 o
  -1   6   3       92.60       91.78      1.27 o
   0   6   3        9.05        8.95      0.30 o
   1   6   3       70.57       75.76      1.15 o
   2   6   3       23.79       23.03      0.61 o
   3   6   3        8.70        8.65      0.64 o
   4   6   3      270.30      265.68      3.36 o
   5   6   3      282.94      273.00      3.15 o
   6   6   3        5.93        5.70      0.36 o
   7   6   3       15.30       14.32      0.54 o
   8   6   3        3.47        3.51      0.39 o
   9   6   3        5.44        6.03      0.91 o
  10   6   3       10.94       10.32      0.81 o
 -11   7   3        3.87        3.19      0.53 o
 -10   7   3        6.23        6.47      0.57 o
  -9   7   3        2.97        3.09      0.50 o
  -8   7   3       43.48       43.28      1.86 o
  -7   7   3       19.78       17.37      0.60 o
  -6   7   3       26.67       29.43      0.84 o
  -5   7   3       31.34       32.27      0.74 o
  -4   7   3       79.06       81.95      1.34 o
  -3   7   3       19.25       17.79      0.53 o
  -2   7   3       74.37       78.93      1.22 o
  -1   7   3       35.36       37.65      0.84 o
   0   7   3       34.85       36.42      0.74 o
   1   7   3        1.64        2.04      0.25 o
   2   7   3       16.97       16.21      0.61 o
   3   7   3       38.92       37.40      0.87 o
   4   7   3       86.70       83.76      1.68 o
   5   7   3       10.01       10.23      0.53 o
   6   7   3       12.38       11.53      0.58 o
   7   7   3        3.40        3.12      0.35 o
   8   7   3        4.62        3.66      0.42 o
   9   7   3        0.16        0.31      0.35 o
 -10   8   3        8.43        9.50      0.75 o
  -9   8   3        4.63        6.18      0.62 o
  -8   8   3       49.13       47.93      1.28 o
  -7   8   3       20.85       20.35      0.94 o
  -6   8   3       27.34       25.07      0.96 o
  -5   8   3        2.33        2.53      0.28 o
  -4   8   3       11.19       11.41      0.80 o
  -3   8   3        1.00        0.90      0.33 o
  -2   8   3      217.50      225.44      3.18 o
  -1   8   3       26.43       28.00      0.86 o
   0   8   3       21.73       22.63      0.68 o
   1   8   3       13.92       14.62      0.57 o
   2   8   3        0.73        0.80      0.29 o
   3   8   3        0.29        0.00      0.26 o
   4   8   3       71.20       72.67      1.59 o
   5   8   3       61.05       56.26      1.39 o
   6   8   3        7.06        6.87      0.59 o
   7   8   3        7.67        7.03      0.54 o
   8   8   3        7.23        6.72      0.72 o
   9   8   3        8.69        7.20      1.18 o
  -9   9   3        1.59        1.63      0.47 o
  -8   9   3       26.35       26.56      1.56 o
  -7   9   3       10.37       11.28      0.79 o
  -6   9   3       35.84       33.31      1.14 o
  -5   9   3       22.00       21.63      0.89 o
  -4   9   3        0.61        0.23      0.33 o
  -3   9   3        4.85        5.95      0.46 o
  -2   9   3       22.13       22.01      0.76 o
  -1   9   3       76.12       81.43      1.70 o
   0   9   3       12.79       12.96      0.60 o
   1   9   3        9.14        8.74      0.60 o
   2   9   3       14.21       13.67      0.59 o
   3   9   3        3.52        3.65      0.63 o
   4   9   3       32.84       35.43      1.10 o
   5   9   3        9.38        9.15      0.67 o
   6   9   3       22.20       21.92      0.91 o
   7   9   3        1.83        2.49      1.00 o
   8   9   3       13.34       13.89      0.96 o
  -8  10   3       14.07       13.37      1.04 o
  -7  10   3       14.91       16.32      1.02 o
  -6  10   3       14.88       12.59      1.20 o
  -5  10   3        0.01       -0.16      0.75 o
  -4  10   3        1.06        0.06      0.34 o
  -3  10   3        4.59        4.52      0.46 o
  -2  10   3       64.99       66.87      1.83 o
  -1  10   3       63.63       66.68      1.57 o
   0  10   3       25.52       26.21      1.11 o
   1  10   3        2.14        2.06      0.46 o
   2  10   3        5.66        6.69      0.59 o
   3  10   3        7.02        7.29      0.61 o
   4  10   3       15.35       13.94      0.80 o
   5  10   3       11.91       10.24      0.90 o
   6  10   3        9.03        8.15      0.69 o
  -6  11   3        7.02        5.67      0.94 o
  -5  11   3        2.39        2.14      0.48 o
  -4  11   3       12.23       13.15      0.77 o
  -3  11   3        0.46        0.72      0.48 o
  -2  11   3        6.76        5.88      0.48 o
  -1  11   3       19.87       17.70      0.83 o
   0  11   3        8.44        8.14      0.67 o
   1  11   3        0.64        0.22      0.41 o
   2  11   3       15.04       16.03      0.83 o
   3  11   3        5.68        5.21      1.12 o
   4  11   3        1.48        1.22      0.55 o
   5  11   3        7.27        6.32      0.66 o
  -3  12   3       11.20        9.50      0.71 o
  -2  12   3       13.15       11.69      1.06 o
  -1  12   3       20.76       19.79      0.83 o
   0  12   3        2.97        2.24      0.45 o
   1  12   3        4.97        5.27      0.62 o
   2  12   3        2.23        1.99      0.59 o
 -13   0   4       12.51       13.68      1.41 o
 -12   0   4        0.06        0.56      0.37 o
 -11   0   4        0.13        0.43      0.27 o
 -10   0   4       80.47       87.16      2.04 o
  -9   0   4       45.11       46.51      1.27 o
  -8   0   4        8.04        7.95      0.41 o
  -7   0   4        0.02        0.17      0.17 o
  -6   0   4       25.93       35.75      0.69 o
  -5   0   4       94.53      113.56      1.52 o
  -4   0   4      358.90      404.05      5.32 o
  -3   0   4       75.81       64.43      0.94 o
  -2   0   4      173.56      182.85      4.98 o
  -1   0   4        3.79        2.95      0.23 o
   0   0   4      197.48      215.55      3.99 o
   1   0   4       59.27       50.35      0.74 o
   2   0   4       21.89       27.83      0.48 o
   3   0   4      200.64      209.87      2.53 o
   4   0   4      224.98      212.55      2.18 o
   5   0   4        1.24        3.05      0.18 o
   6   0   4       63.51       45.53      1.04 o
   7   0   4        3.09        3.50      0.36 o
   8   0   4       16.51       16.72      1.24 o
   9   0   4        2.03        2.45      0.67 o
  10   0   4        7.18        6.65      1.08 o
  11   0   4        1.42        2.03      0.79 o
 -13   1   4        6.27        5.83      0.62 o
 -12   1   4        8.93        8.41      0.58 o
 -11   1   4       56.28       60.75      1.28 o
 -10   1   4       15.80       15.85      0.53 o
  -9   1   4        5.10        5.79      0.33 o
  -8   1   4       47.10       48.16      0.87 o
  -7   1   4       42.81       39.86      0.63 o
  -6   1   4        9.61        7.88      0.20 o
  -5   1   4      165.39      187.46      1.59 o
  -4   1   4      444.01      537.10      4.65 o
  -3   1   4       21.38       21.28      0.33 o
  -2   1   4       98.99       97.04      1.21 o
  -1   1   4      716.71      694.39      8.34 o
   0   1   4     1339.61     1366.81     18.30 o
   1   1   4      112.48      103.95      1.07 o
   2   1   4       61.89       58.36      0.59 o
   3   1   4       23.01       22.51      0.24 o
   4   1   4       15.98       13.21      0.19 o
   5   1   4       54.06       52.10      0.51 o
   6   1   4      144.32      122.26      1.56 o
   7   1   4        3.76        4.44      0.26 o
   8   1   4        2.48        2.37      0.26 o
   9   1   4        3.36        2.76      0.91 o
  10   1   4        5.68        4.88      0.68 o
  11   1   4        3.61        3.44      0.63 o
 -13   2   4        4.58        4.84      0.61 o
 -12   2   4        1.49        1.37      0.31 o
 -11   2   4       22.67       21.44      0.72 o
 -10   2   4       25.76       29.19      0.80 o
  -9   2   4        8.12        7.84      0.45 o
  -8   2   4       36.80       37.78      0.74 o
  -7   2   4       12.67       13.93      0.43 o
  -6   2   4        7.55        5.60      0.20 o
  -5   2   4       30.87       32.44      0.39 o
  -4   2   4       56.53       61.44      0.69 o
  -3   2   4      128.25      151.73      1.66 o
  -2   2   4      308.02      329.03      5.30 o
  -1   2   4      142.38      146.42      1.91 o
   0   2   4      505.66      550.31      6.14 o
   1   2   4      175.25      192.44      1.86 o
   2   2   4      285.15      311.17      2.51 o
   3   2   4       15.05       13.28      0.19 o
   4   2   4       25.61       24.47      0.31 o
   5   2   4        6.77        8.40      0.19 o
   6   2   4       72.33       61.49      0.92 o
   7   2   4       31.86       29.92      0.76 o
   8   2   4       12.88       13.38      0.67 o
   9   2   4       37.08       36.32      1.18 o
  10   2   4       19.74       19.41      1.91 o
  11   2   4        1.49        1.95      0.57 o
 -13   3   4       11.85       11.26      1.01 o
 -12   3   4        5.24        4.91      0.88 o
 -11   3   4        3.70        3.33      0.42 o
 -10   3   4       14.54       14.68      0.65 o
  -9   3   4        0.10       -0.07      0.21 o
  -8   3   4       48.73       50.34      1.10 o
  -7   3   4       96.20       95.74      1.50 o
  -6   3   4      120.36      110.42      1.18 o
  -5   3   4       18.61       21.92      0.33 o
  -4   3   4      305.75      335.07      3.33 o
  -3   3   4        0.34        0.44      0.09 o
  -2   3   4      263.04      308.39      2.81 o
  -1   3   4        9.16       11.27      0.20 o
   0   3   4      158.68      171.03      1.54 o
   1   3   4      156.85      150.81      1.36 o
   2   3   4      108.38      119.83      0.96 o
   3   3   4       27.74       28.44      0.35 o
   4   3   4       77.14       72.54      0.88 o
   5   3   4       28.33       28.29      0.45 o
   6   3   4       70.71       63.00      0.88 o
   7   3   4       14.11       13.17      0.45 o
   8   3   4       28.63       30.19      1.02 o
   9   3   4       16.55       15.20      0.77 o
  10   3   4       49.89       52.34      1.96 o
  11   3   4        6.19        3.46      0.99 o
 -12   4   4       15.16       14.14      0.87 o
 -11   4   4        0.08        0.47      0.30 o
 -10   4   4        5.88        6.30      0.48 o
  -9   4   4       55.79       55.87      1.14 o
  -8   4   4       27.31       27.35      0.71 o
  -7   4   4       27.11       25.72      0.69 o
  -6   4   4       87.04       81.54      1.30 o
  -5   4   4      163.85      170.12      2.21 o
  -4   4   4       96.83       96.78      1.16 o
  -3   4   4       11.71       14.78      0.27 o
  -2   4   4      437.38      463.56      4.21 o
  -1   4   4       50.41       48.18      0.55 o
   0   4   4      468.11      512.98      3.95 o
   1   4   4       88.77       90.15      0.90 o
   2   4   4      108.30      113.84      1.25 o
   3   4   4       64.19       62.83      0.77 o
   4   4   4      107.69      105.62      1.19 o
   5   4   4        7.99        7.11      0.36 o
   6   4   4       17.84       15.31      0.43 o
   7   4   4        4.90        4.61      0.37 o
   8   4   4       26.20       25.85      1.28 o
   9   4   4        3.95        3.92      0.72 o
  10   4   4      119.97      117.58      4.15 o
  11   4   4       21.45       21.93      1.32 o
 -12   5   4        2.82        3.48      0.55 o
 -11   5   4        7.60        7.81      0.66 o
 -10   5   4        3.65        3.82      0.38 o
  -9   5   4       10.37        9.59      0.66 o
  -8   5   4       78.20       82.13      1.45 o
  -7   5   4        3.36        3.76      0.29 o
  -6   5   4       83.11       72.90      1.12 o
  -5   5   4        4.73        4.14      0.25 o
  -4   5   4       56.10       53.17      0.91 o
  -3   5   4      157.22      169.38      1.82 o
  -2   5   4      114.59      130.48      1.58 o
  -1   5   4      108.76      106.76      1.37 o
   0   5   4        4.43        3.56      0.19 o
   1   5   4      108.56      114.82      1.32 o
   2   5   4       72.56       72.09      0.99 o
   3   5   4        8.03        8.17      0.32 o
   4   5   4      227.15      221.01      2.43 o
   5   5   4        7.99        7.93      0.33 o
   6   5   4        0.39        0.54      0.18 o
   7   5   4        2.97        2.40      0.33 o
   8   5   4        5.80        6.08      0.46 o
   9   5   4        2.16        2.04      0.54 o
  10   5   4       29.68       28.88      1.48 o
 -11   6   4        0.33        0.46      0.35 o
 -10   6   4        3.95        3.83      0.56 o
  -9   6   4       69.49       70.91      1.50 o
  -8   6   4       11.43       12.62      0.50 o
  -7   6   4        7.13        8.28      0.44 o
  -6   6   4       28.32       25.51      0.57 o
  -5   6   4       17.54       16.33      0.52 o
  -4   6   4       27.59       29.77      0.64 o
  -3   6   4      287.59      303.47      3.15 o
  -2   6   4     1315.12     1374.20     14.45 o
  -1   6   4       11.05       10.79      0.34 o
   0   6   4       90.38       94.41      1.39 o
   1   6   4       38.07       36.79      0.90 o
   2   6   4        5.38        4.23      0.52 o
   3   6   4       13.23       13.23      0.52 o
   4   6   4      121.91      118.64      1.87 o
   5   6   4        9.58        9.34      0.40 o
   6   6   4        4.91        4.09      0.34 o
   7   6   4       19.72       18.40      0.76 o
   8   6   4       26.03       24.78      1.31 o
   9   6   4        0.52        0.28      0.49 o
  10   6   4       27.71       28.78      1.48 o
 -11   7   4       10.84       10.42      1.50 o
 -10   7   4        0.67        0.90      0.34 o
  -9   7   4       10.26       11.25      0.76 o
  -8   7   4      127.97      131.15      2.46 o
  -7   7   4        4.24        4.15      0.31 o
  -6   7   4        0.38        0.16      0.18 o
  -5   7   4       18.90       17.38      0.89 o
  -4   7   4       28.12       29.84      0.77 o
  -3   7   4       83.00       86.86      1.42 o
  -2   7   4       53.91       54.32      1.20 o
  -1   7   4       36.55       38.24      0.86 o
   0   7   4       56.62       57.46      1.00 o
   1   7   4        9.85        9.35      0.46 o
   2   7   4        3.79        4.26      0.37 o
   3   7   4       33.71       35.13      0.86 o
   4   7   4      239.90      238.49      3.87 o
   5   7   4        6.44        6.57      0.54 o
   6   7   4       14.28       14.09      0.63 o
   7   7   4       12.61       11.72      0.64 o
   8   7   4        9.52        8.32      0.56 o
   9   7   4        5.54        4.92      0.56 o
 -10   8   4        0.55        1.36      0.43 o
  -9   8   4       53.69       54.03      2.07 o
  -8   8   4        6.67        7.48      0.90 o
  -7   8   4        5.35        5.72      0.40 o
  -6   8   4       33.84       32.35      0.94 o
  -5   8   4       22.61       21.76      0.59 o
  -4   8   4        1.79        1.42      0.28 o
  -3   8   4       16.15       15.73      0.75 o
  -2   8   4      207.84      220.08      3.58 o
  -1   8   4        6.28        7.22      0.52 o
   0   8   4       15.73       15.71      0.53 o
   1   8   4        0.06        0.16      0.26 o
   2   8   4       13.64       12.75      0.59 o
   3   8   4        2.86        2.81      0.37 o
   4   8   4      119.91      117.65      2.26 o
   5   8   4        5.18        5.47      0.59 o
   6   8   4        1.52        1.24      0.42 o
   7   8   4        6.32        5.39      0.69 o
   8   8   4        5.37        5.44      0.81 o
  -9   9   4        0.70        0.87      0.42 o
  -8   9   4       44.83       47.15      1.40 o
  -7   9   4        5.76        6.12      0.60 o
  -6   9   4        6.00        5.88      0.39 o
  -5   9   4       15.97       14.49      0.70 o
  -4   9   4       14.95       16.25      0.72 o
  -3   9   4        5.55        6.47      0.46 o
  -2   9   4       35.65       36.30      1.40 o
  -1   9   4       10.08       11.75      0.59 o
   0   9   4        2.85        3.32      0.46 o
   1   9   4       10.94       12.72      0.73 o
   2   9   4       24.22       24.49      0.79 o
   3   9   4       13.95       14.44      0.66 o
   4   9   4       89.94       86.06      1.88 o
   5   9   4        6.81        6.10      1.12 o
   6   9   4        3.47        3.53      0.55 o
   7   9   4        4.52        4.13      0.58 o
  -8  10   4       21.09       22.63      0.84 o
  -7  10   4        1.40        1.93      0.42 o
  -6  10   4        1.14        1.37      0.48 o
  -5  10   4        0.40        0.13      0.31 o
  -4  10   4        2.57        1.68      0.38 o
  -3  10   4        1.29        1.33      0.35 o
  -2  10   4       28.62       27.61      0.80 o
  -1  10   4        7.30        8.00      0.70 o
   0  10   4       23.94       23.93      0.92 o
   1  10   4        1.05        0.37      0.63 o
   2  10   4       19.41       20.04      1.32 o
   3  10   4        9.32        8.48      0.94 o
   4  10   4       27.86       27.74      1.03 o
   5  10   4        3.04        1.86      0.49 o
   6  10   4        4.22        4.71      0.61 o
  -6  11   4        0.55        1.00      0.47 o
  -5  11   4       10.56       10.31      0.65 o
  -4  11   4        9.22        8.14      0.80 o
  -3  11   4        2.39        2.62      0.40 o
  -2  11   4        2.71        2.87      0.39 o
  -1  11   4        2.92        2.02      0.42 o
   0  11   4        9.84       10.22      0.74 o
   1  11   4        3.61        3.70      0.54 o
   2  11   4        4.73        3.98      0.58 o
   3  11   4        6.14        5.95      0.74 o
   4  11   4       11.92       10.37      0.88 o
  -2  12   4        6.73        6.84      0.61 o
  -1  12   4        1.32        1.38      0.43 o
   0  12   4       10.91       11.02      1.34 o
   1  12   4        2.90        3.06      0.58 o
 -13   0   5        0.03        0.16      0.55 o
 -12   0   5        6.46        5.51      0.69 o
 -11   0   5        6.14        6.07      0.56 o
 -10   0   5        0.16        0.42      0.28 o
  -9   0   5       14.09       14.19      0.73 o
  -8   0   5        1.92        2.57      0.28 o
  -7   0   5        8.05        9.91      0.37 o
  -6   0   5       37.86       46.79      0.84 o
  -5   0   5       24.16       28.35      0.57 o
  -4   0   5       58.70       54.07      0.78 o
  -3   0   5      121.31      114.33      1.57 o
  -2   0   5       45.01       41.71      0.79 o
  -1   0   5      396.73      428.04      9.59 o
   0   0   5      146.64      145.50      2.79 o
   1   0   5       28.88       26.10      0.51 o
   2   0   5      361.68      374.56      3.54 o
   3   0   5       13.43       13.77      0.34 o
   4   0   5        8.80        8.64      0.23 o
   5   0   5      118.18       88.39      1.25 o
   6   0   5      136.81      111.57      2.49 o
   7   0   5        2.72        3.16      0.37 o
   8   0   5        3.93        3.00      0.37 o
   9   0   5       67.92       66.18      2.98 o
  10   0   5        2.70        2.93      0.82 o
  11   0   5        3.68        3.37      0.89 o
 -13   1   5        7.61        5.56      0.95 o
 -12   1   5        1.30        0.96      0.29 o
 -11   1   5       21.80       25.76      0.77 o
 -10   1   5        4.21        4.36      0.35 o
  -9   1   5        4.32        4.88      0.31 o
  -8   1   5       32.61       32.86      0.68 o
  -7   1   5      128.27      112.21      1.37 o
  -6   1   5       52.14       57.15      0.72 o
  -5   1   5       98.06      103.65      1.16 o
  -4   1   5       18.23       17.07      0.26 o
  -3   1   5       29.91       33.26      0.42 o
  -2   1   5      352.28      379.69      4.10 o
  -1   1   5      252.01      258.03      3.18 o
   0   1   5      240.81      249.67      2.71 o
   1   1   5       17.89       21.09      0.25 o
   2   1   5       88.87       87.92      0.83 o
   3   1   5       11.19       11.49      0.18 o
   4   1   5       21.61       22.53      0.27 o
   5   1   5       15.61       12.05      0.24 o
   6   1   5       96.07       91.46      1.44 o
   7   1   5       39.75       38.00      0.81 o
   8   1   5       14.43       12.49      0.80 o
   9   1   5        8.48        8.24      0.78 o
  10   1   5        2.64        2.95      1.01 o
  11   1   5       35.13       34.82      1.93 o
 -13   2   5        6.96        6.66      1.08 o
 -12   2   5       17.80       17.92      0.91 o
 -11   2   5        1.20        1.37      0.29 o
 -10   2   5       28.31       27.75      0.85 o
  -9   2   5       28.80       29.18      0.68 o
  -8   2   5        8.89        8.68      0.33 o
  -7   2   5       14.34       10.58      0.38 o
  -6   2   5        8.71        6.25      0.23 o
  -5   2   5      146.33      159.38      1.67 o
  -4   2   5       35.92       42.05      0.50 o
  -3   2   5      155.97      159.88      1.47 o
  -2   2   5      170.80      165.37      1.40 o
  -1   2   5      377.00      398.23      3.66 o
   0   2   5      243.85      245.53      2.46 o
   1   2   5      386.87      374.62      3.21 o
   2   2   5      149.18      155.45      1.37 o
   3   2   5      213.18      192.72      1.54 o
   4   2   5       62.21       58.08      0.66 o
   5   2   5       57.93       44.29      0.66 o
   6   2   5       42.99       37.06      0.78 o
   7   2   5        1.37        1.64      0.26 o
   8   2   5       27.10       24.30      1.27 o
   9   2   5       48.92       47.12      1.95 o
  10   2   5       35.16       33.44      1.46 o
  11   2   5        0.98        1.09      0.50 o
 -13   3   5       18.17       17.73      0.95 o
 -12   3   5        4.41        4.73      0.57 o
 -11   3   5       49.27       51.43      1.79 o
 -10   3   5       12.23       11.32      0.58 o
  -9   3   5       18.25       17.38      0.64 o
  -8   3   5        2.83        3.18      0.31 o
  -7   3   5       97.98       87.99      1.21 o
  -6   3   5        5.11        5.11      0.21 o
  -5   3   5      321.75      344.27      4.19 o
  -4   3   5       18.32       17.57      0.41 o
  -3   3   5      304.38      296.54      2.71 o
  -2   3   5       70.91       74.62      0.76 o
  -1   3   5       87.10       97.25      0.94 o
   0   3   5       17.77       18.85      0.27 o
   1   3   5      319.23      334.31      2.73 o
   2   3   5       21.36       22.84      0.32 o
   3   3   5       85.51       83.98      0.88 o
   4   3   5       17.66       17.20      0.30 o
   5   3   5      106.15       95.07      1.18 o
   6   3   5        0.53        0.80      0.19 o
   7   3   5        6.91        6.62      0.52 o
   8   3   5        7.96        7.96      0.64 o
   9   3   5       19.01       18.50      1.74 o
  10   3   5       24.28       24.27      1.72 o
  11   3   5        2.19        2.08      0.96 o
 -12   4   5        2.39        2.21      0.48 o
 -11   4   5        8.00        8.24      0.56 o
 -10   4   5        1.12        0.99      0.31 o
  -9   4   5       98.49       99.05      1.70 o
  -8   4   5        5.58        5.53      0.39 o
  -7   4   5        3.97        3.28      0.28 o
  -6   4   5       27.20       25.34      0.57 o
  -5   4   5       39.48       38.13      0.68 o
  -4   4   5       24.16       23.33      0.43 o
  -3   4   5      226.34      219.79      2.44 o
  -2   4   5        5.67        6.44      0.21 o
  -1   4   5       50.11       52.84      0.55 o
   0   4   5        9.08        9.65      0.19 o
   1   4   5      123.48      129.22      1.26 o
   2   4   5        0.49        0.32      0.15 o
   3   4   5      592.36      567.91      6.73 o
   4   4   5      182.30      181.86      1.81 o
   5   4   5       12.22       10.72      0.33 o
   6   4   5       30.86       30.89      0.63 o
   7   4   5       18.03       17.12      0.96 o
   8   4   5        1.45        1.69      0.48 o
   9   4   5       11.38       12.25      1.01 o
  10   4   5       14.08       14.74      1.85 o
 -12   5   5        2.81        2.19      0.48 o
 -11   5   5        5.34        4.53      0.54 o
 -10   5   5        5.14        4.74      0.41 o
  -9   5   5       12.09       12.71      1.03 o
  -8   5   5       26.08       24.76      0.67 o
  -7   5   5       17.50       15.08      0.48 o
  -6   5   5       35.73       33.05      0.79 o
  -5   5   5      100.67      105.80      1.62 o
  -4   5   5      111.23      112.10      1.78 o
  -3   5   5      288.64      294.87      3.01 o
  -2   5   5      233.24      232.31      2.42 o
  -1   5   5      157.33      158.10      1.53 o
   0   5   5        7.45        7.51      0.34 o
   1   5   5      169.58      175.74      1.93 o
   2   5   5       31.24       29.38      0.56 o
   3   5   5      149.60      144.75      1.95 o
   4   5   5      175.63      169.41      2.30 o
   5   5   5        2.40        2.56      0.24 o
   6   5   5        1.19        1.07      0.21 o
   7   5   5       42.34       42.86      1.14 o
   8   5   5       19.75       19.08      1.12 o
   9   5   5       18.85       18.79      1.18 o
  10   5   5       12.33       12.86      1.12 o
 -11   6   5        7.74        8.90      0.68 o
 -10   6   5        7.32        6.58      0.51 o
  -9   6   5      246.10      248.81      4.33 o
  -8   6   5        5.30        4.98      0.35 o
  -7   6   5        2.08        1.85      0.22 o
  -6   6   5        2.05        2.17      0.26 o
  -5   6   5        3.68        3.54      0.25 o
  -4   6   5       14.55       14.80      0.58 o
  -3   6   5       27.69       28.63      0.67 o
  -2   6   5       19.53       19.31      0.90 o
  -1   6   5       30.70       31.96      0.62 o
   0   6   5      144.50      142.03      1.77 o
   1   6   5      193.56      195.78      2.55 o
   2   6   5        9.83        9.56      0.51 o
   3   6   5      118.84      116.52      1.87 o
   4   6   5        7.97        7.64      0.43 o
   5   6   5        7.31        7.50      0.57 o
   6   6   5       13.85       14.66      0.55 o
   7   6   5        5.05        5.43      0.67 o
   8   6   5        3.18        3.71      0.68 o
   9   6   5        4.11        6.05      1.63 o
 -11   7   5        2.90        3.12      0.44 o
 -10   7   5        1.73        1.57      0.38 o
  -9   7   5        5.61        6.35      0.43 o
  -8   7   5        3.73        4.57      0.62 o
  -7   7   5       10.55       10.31      0.47 o
  -6   7   5        8.65        8.66      0.45 o
  -5   7   5       14.45       14.19      0.77 o
  -4   7   5       19.66       19.36      0.84 o
  -3   7   5      255.95      265.23      4.14 o
  -2   7   5        5.37        5.52      0.57 o
  -1   7   5       25.97       25.75      0.64 o
   0   7   5       25.10       26.67      0.65 o
   1   7   5        4.05        3.17      0.36 o
   2   7   5       48.37       49.36      1.05 o
   3   7   5      118.47      118.46      2.07 o
   4   7   5       98.84       92.58      1.87 o
   5   7   5       12.39       13.26      0.82 o
   6   7   5        3.41        2.28      0.60 o
   7   7   5       33.89       36.41      1.26 o
   8   7   5        9.63        7.94      0.77 o
   9   7   5        9.54        8.38      1.73 o
 -10   8   5        1.93        2.05      0.48 o
  -9   8   5       85.29       93.97      2.22 o
  -8   8   5        5.82        5.47      0.68 o
  -7   8   5       11.65       12.64      0.60 o
  -6   8   5       11.26       11.42      0.53 o
  -5   8   5        2.25        2.69      0.33 o
  -4   8   5       18.93       17.33      1.10 o
  -3   8   5      141.13      143.45      2.43 o
  -2   8   5       63.80       67.80      1.48 o
  -1   8   5       13.45       13.54      0.52 o
   0   8   5       25.76       26.20      0.69 o
   1   8   5       12.47       12.73      0.57 o
   2   8   5       14.88       14.36      0.62 o
   3   8   5       72.76       75.26      1.48 o
   4   8   5        7.20        6.58      0.58 o
   5   8   5        0.96        0.09      0.37 o
   6   8   5       23.06       21.28      0.90 o
   7   8   5        1.44        1.94      0.50 o
   8   8   5        1.02        0.80      0.55 o
  -9   9   5        9.39       10.54      0.71 o
  -8   9   5        3.05        2.78      0.73 o
  -7   9   5        8.64        9.35      0.46 o
  -6   9   5        0.48        0.97      0.65 o
  -5   9   5       20.69       20.17      1.27 o
  -4   9   5        6.87        6.51      1.02 o
  -3   9   5      135.38      139.22      3.45 o
  -2   9   5        0.74        0.46      0.28 o
  -1   9   5        0.09       -0.18      0.30 o
   0   9   5        3.66        3.45      0.49 o
   1   9   5       36.14       35.55      0.96 o
   2   9   5        8.31        9.04      0.66 o
   3   9   5       42.78       44.16      1.12 o
   4   9   5        1.06        0.59      0.42 o
   5   9   5        8.80        9.18      0.71 o
   6   9   5        3.48        3.90      0.59 o
   7   9   5        2.25        2.32      0.54 o
  -7  10   5       11.77       10.41      2.98 o
  -6  10   5        0.80        0.65      0.79 o
  -5  10   5        9.33       11.64      1.15 o
  -4  10   5       12.60       15.20      1.76 o
  -3  10   5       54.96       52.53      1.52 o
  -2  10   5        8.18        8.48      0.62 o
  -1  10   5       21.99       23.16      0.92 o
   0  10   5        7.61        8.75      0.67 o
   1  10   5        6.81        5.79      0.61 o
   2  10   5        4.78        4.38      0.50 o
   3  10   5       23.78       21.38      0.93 o
   4  10   5        0.98        0.68      0.44 o
   5  10   5        2.68        1.73      0.50 o
  -5  11   5       11.73        9.36      1.13 o
  -4  11   5        7.79        6.97      1.03 o
  -3  11   5        7.55        7.58      1.06 o
  -2  11   5        0.26        0.45      0.29 o
  -1  11   5        5.03        5.17      0.61 o
   0  11   5        1.50        1.74      0.52 o
   1  11   5       11.57       11.50      1.35 o
   2  11   5        3.61        3.43      0.57 o
   3  11   5       12.12       10.06      0.91 o
   4  11   5        3.46        4.57      0.62 o
  -1  12   5        4.75        3.35      0.47 o
 -13   0   6       11.04       10.81      1.15 o
 -12   0   6        8.21       10.46      2.05 o
 -11   0   6        0.20        0.38      0.30 o
 -10   0   6       26.27       24.99      0.94 o
  -9   0   6        7.90        7.56      0.52 o
  -8   0   6        5.99        4.27      0.39 o
  -7   0   6       48.81       46.81      0.98 o
  -6   0   6        7.69        8.25      0.36 o
  -5   0   6       67.42       75.28      1.32 o
  -4   0   6      385.42      376.40      5.65 o
  -3   0   6       48.95       50.24      0.86 o
  -2   0   6       56.84       59.32      0.89 o
  -1   0   6      862.35      870.94     10.29 o
   0   0   6       56.02       61.25      0.84 o
   1   0   6       37.78       34.07      0.55 o
   2   0   6       75.85       62.15      0.82 o
   3   0   6       22.65       18.89      0.41 o
   4   0   6      127.73      120.97      1.52 o
   5   0   6       38.71       29.18      0.58 o
   6   0   6        2.37        2.26      0.33 o
   7   0   6        0.57        0.51      0.24 o
   8   0   6        0.15        0.12      0.46 o
   9   0   6      238.23      234.70      7.64 o
  10   0   6        0.10        1.12      0.62 o
  11   0   6        6.61        6.71      1.18 o
 -13   1   6        0.72        0.57      0.34 o
 -12   1   6        7.68        7.93      0.52 o
 -11   1   6       21.26       23.35      0.74 o
 -10   1   6        1.41        1.15      0.23 o
  -9   1   6        7.73        7.50      0.37 o
  -8   1   6       50.37       46.23      0.78 o
  -7   1   6      191.67      174.80      2.00 o
  -6   1   6       18.89       20.07      0.42 o
  -5   1   6       61.01       59.77      0.78 o
  -4   1   6        1.39        1.38      0.12 o
  -3   1   6       55.77       49.11      0.63 o
  -2   1   6       18.07       16.79      0.27 o
  -1   1   6      329.28      352.18      3.43 o
   0   1   6      662.72      621.53      5.29 o
   1   1   6       78.05       70.88      0.63 o
   2   1   6       72.47       67.11      0.60 o
   3   1   6      318.70      301.14      2.37 o
   4   1   6       35.16       31.03      0.40 o
   5   1   6      119.02       99.30      1.35 o
   6   1   6        5.80        5.27      0.35 o
   7   1   6        3.51        3.07      0.30 o
   8   1   6        2.06        2.99      0.70 o
   9   1   6       26.61       27.22      1.31 o
  10   1   6        1.14        0.94      0.45 o
  11   1   6        0.12        0.29      0.42 o
 -13   2   6       10.64        9.14      0.95 o
 -12   2   6       14.47       15.74      0.66 o
 -11   2   6        7.93        8.38      0.54 o
 -10   2   6        0.50        0.66      0.23 o
  -9   2   6      103.77      101.61      1.56 o
  -8   2   6       39.79       36.48      0.68 o
  -7   2   6      118.18      112.77      1.46 o
  -6   2   6        8.73        8.87      0.30 o
  -5   2   6       54.86       56.58      0.69 o
  -4   2   6       92.42       86.45      0.97 o
  -3   2   6      301.95      281.88      2.40 o
  -2   2   6      101.07      104.61      0.91 o
  -1   2   6       58.12       60.92      0.70 o
   0   2   6       51.93       52.33      0.63 o
   1   2   6       21.36       21.16      0.29 o
   2   2   6      128.03      120.66      1.16 o
   3   2   6      434.56      409.44      3.47 o
   4   2   6       17.07       19.05      0.33 o
   5   2   6       51.92       42.64      0.64 o
   6   2   6       12.65       12.66      0.41 o
   7   2   6       14.27       12.12      0.75 o
   8   2   6       14.21       14.89      0.76 o
   9   2   6      123.64      121.08      3.24 o
  10   2   6        6.26        6.51      0.76 o
 -13   3   6        8.68        8.69      0.90 o
 -12   3   6       33.32       34.09      1.25 o
 -11   3   6        3.22        2.38      0.40 o
 -10   3   6       28.15       27.80      0.99 o
  -9   3   6        7.62        7.95      0.46 o
  -8   3   6        1.37        1.37      0.21 o
  -7   3   6        8.68        6.59      0.55 o
  -6   3   6       35.16       35.04      0.59 o
  -5   3   6        2.31        2.21      0.17 o
  -4   3   6       28.66       29.46      0.41 o
  -3   3   6       99.70       86.28      0.79 o
  -2   3   6       28.22       28.47      0.37 o
  -1   3   6      101.15      106.29      1.07 o
   0   3   6        9.60        8.98      0.23 o
   1   3   6       63.60       64.20      0.74 o
   2   3   6        5.19        5.08      0.25 o
   3   3   6      419.55      401.12      3.75 o
   4   3   6       69.92       69.08      0.93 o
   5   3   6       34.18       29.68      0.63 o
   6   3   6        1.91        1.45      0.21 o
   7   3   6        8.02        7.41      0.58 o
   8   3   6       19.22       19.09      0.86 o
   9   3   6       80.70       81.15      2.90 o
  10   3   6        6.58        9.03      1.20 o
 -12   4   6        7.49        7.01      0.66 o
 -11   4   6       24.62       24.76      0.87 o
 -10   4   6       66.24       67.59      1.50 o
  -9   4   6       44.86       43.64      1.07 o
  -8   4   6        9.26        8.75      0.60 o
  -7   4   6       34.11       30.42      0.76 o
  -6   4   6       13.27       12.64      0.39 o
  -5   4   6       22.68       23.09      0.68 o
  -4   4   6       16.51       16.26      0.64 o
  -3   4   6      210.80      201.58      2.16 o
  -2   4   6        6.45        8.13      0.31 o
  -1   4   6        1.08        1.63      0.11 o
   0   4   6        2.60        3.93      0.18 o
   1   4   6       54.47       53.19      0.74 o
   2   4   6       14.28       14.43      0.33 o
   3   4   6      207.70      189.39      2.19 o
   4   4   6        7.81        7.00      0.34 o
   5   4   6      110.60      102.30      1.63 o
   6   4   6       42.79       40.71      0.89 o
   7   4   6       19.45       19.17      0.90 o
   8   4   6        5.27        5.54      1.36 o
   9   4   6       12.51       13.28      1.04 o
  10   4   6        4.41        5.30      1.52 o
 -12   5   6       10.85       10.45      1.00 o
 -11   5   6       12.70       12.14      0.76 o
 -10   5   6       40.02       42.23      1.23 o
  -9   5   6       54.49       54.10      1.32 o
  -8   5   6       21.93       22.19      0.69 o
  -7   5   6        1.21        1.70      0.22 o
  -6   5   6       84.89       83.39      1.52 o
  -5   5   6       22.48       21.24      0.79 o
  -4   5   6       88.17       83.49      1.40 o
  -3   5   6      263.08      259.61      3.29 o
  -2   5   6      117.62      115.91      1.43 o
  -1   5   6       22.82       24.79      0.47 o
   0   5   6       95.85       93.25      1.17 o
   1   5   6      276.14      262.21      3.22 o
   2   5   6        4.03        3.93      0.31 o
   3   5   6       66.35       64.02      1.07 o
   4   5   6       54.54       52.16      1.19 o
   5   5   6        9.77        8.69      0.62 o
   6   5   6        1.72        1.17      0.34 o
   7   5   6       41.37       43.33      1.71 o
   8   5   6        1.49        0.76      0.53 o
   9   5   6       20.83       23.36      1.33 o
 -11   6   6        0.55        0.49      0.77 o
 -10   6   6       12.31       12.69      0.68 o
  -9   6   6      115.03      117.10      1.97 o
  -8   6   6        3.12        2.41      0.31 o
  -7   6   6        8.46        8.38      0.35 o
  -6   6   6       15.23       16.68      0.54 o
  -5   6   6       18.61       19.12      0.90 o
  -4   6   6        1.99        1.75      0.44 o
  -3   6   6       35.39       34.40      0.82 o
  -2   6   6       64.46       62.87      1.18 o
  -1   6   6       15.85       14.88      0.72 o
   0   6   6       91.45       91.24      1.39 o
   1   6   6       18.87       20.10      0.62 o
   2   6   6       41.73       40.11      0.97 o
   3   6   6       57.02       57.02      1.15 o
   4   6   6       15.20       14.11      0.55 o
   5   6   6        1.31        0.78      0.39 o
   6   6   6        8.25        8.39      0.52 o
   7   6   6       21.29       22.40      0.87 o
   8   6   6        0.07        0.74      0.94 o
   9   6   6        2.11        2.66      1.27 o
 -11   7   6        3.39        3.35      0.44 o
 -10   7   6       36.08       37.28      1.09 o
  -9   7   6        4.14        4.14      0.43 o
  -8   7   6        0.38        0.49      0.21 o
  -7   7   6        6.34        6.86      0.39 o
  -6   7   6       28.31       30.08      0.93 o
  -5   7   6        9.77        9.40      0.69 o
  -4   7   6       56.09       58.88      1.56 o
  -3   7   6      180.02      182.19      3.03 o
  -2   7   6       13.81       14.25      0.52 o
  -1   7   6       14.01       14.75      0.52 o
   0   7   6       42.66       39.78      1.04 o
   1   7   6       72.49       70.45      1.37 o
   2   7   6       40.19       41.70      0.98 o
   3   7   6        1.39        1.69      0.33 o
   4   7   6       27.97       27.22      0.92 o
   5   7   6        8.53        8.53      1.18 o
   6   7   6        7.88        6.26      0.91 o
   7   7   6       42.98       43.59      1.51 o
   8   7   6        1.77        0.52      1.58 o
 -10   8   6       44.69       47.65      1.52 o
  -9   8   6       86.78       93.59      2.18 o
  -8   8   6        6.67        7.11      1.20 o
  -7   8   6       27.32       28.32      1.76 o
  -6   8   6        2.57        2.83      1.11 o
  -5   8   6       35.28       35.11      1.68 o
  -4   8   6        1.14        1.09      0.70 o
  -3   8   6        2.69        3.16      0.58 o
  -2   8   6        2.74        4.15      0.40 o
  -1   8   6       22.42       23.08      0.66 o
   0   8   6        9.34        9.65      0.54 o
   1   8   6       18.98       18.00      0.67 o
   2   8   6       13.28       13.05      0.63 o
   3   8   6       20.14       21.71      1.05 o
   4   8   6        1.03        0.17      0.39 o
   5   8   6       14.76       15.25      0.81 o
   6   8   6       26.53       26.12      1.01 o
   7   8   6        7.94        7.85      0.73 o
  -9   9   6        0.47        1.07      1.46 o
  -8   9   6        4.17        4.37      0.67 o
  -7   9   6       10.23       11.69      1.33 o
  -6   9   6        3.22        2.11      0.74 o
  -5   9   6        6.47        5.80      0.90 o
  -4   9   6       18.72       18.29      1.22 o
  -3   9   6       30.86       29.96      1.19 o
  -2   9   6        0.55        0.34      0.36 o
  -1   9   6        0.33        0.29      0.32 o
   0   9   6        7.46        6.83      0.52 o
   1   9   6       23.10       20.17      0.76 o
   2   9   6        8.79        8.31      0.57 o
   3   9   6       49.54       47.86      1.34 o
   4   9   6        0.62        1.16      0.48 o
   5   9   6        7.64        7.71      0.68 o
   6   9   6        2.84        2.47      0.56 o
  -7  10   6        7.52        8.40      1.09 o
  -6  10   6        0.03        1.09      0.69 o
  -5  10   6       19.24       18.89      1.39 o
  -4  10   6       16.10       14.95      1.81 o
  -3  10   6       19.64       21.58      1.07 o
  -2  10   6        2.45        1.82      0.32 o
  -1  10   6        1.67        1.47      0.47 o
   0  10   6        2.82        2.78      0.53 o
   1  10   6        7.39        6.82      0.66 o
   2  10   6       23.99       24.10      0.88 o
   3  10   6       18.68       17.97      0.94 o
   4  10   6        4.60        3.82      0.61 o
   5  10   6        1.31        1.68      0.53 o
  -5  11   6        2.27        3.01      0.87 o
  -4  11   6        5.74        6.38      1.02 o
  -3  11   6        4.07        2.81      0.79 o
  -2  11   6        0.23        0.77      0.78 o
  -1  11   6        0.26       -0.04      0.32 o
   0  11   6        0.29        0.06      0.45 o
   1  11   6        8.02        7.07      0.89 o
   2  11   6       26.89       27.93      1.58 o
   3  11   6       39.74       38.67      1.49 o
 -13   0   7        2.35        2.93      0.62 o
 -12   0   7        0.05        0.11      0.34 o
 -11   0   7       13.15       14.09      0.76 o
 -10   0   7        6.30        6.90      0.55 o
  -9   0   7        0.48        0.83      0.28 o
  -8   0   7      210.05      186.77      3.50 o
  -7   0   7       34.18       31.27      0.77 o
  -6   0   7       43.58       41.96      1.07 o
  -5   0   7       57.29       54.23      0.92 o
  -4   0   7        5.34        4.97      0.25 o
  -3   0   7      264.21      251.28      3.76 o
  -2   0   7      343.60      365.99      5.30 o
  -1   0   7      177.96      166.18      2.15 o
   0   0   7       28.71       28.30      0.55 o
   1   0   7       56.51       59.21      1.03 o
   2   0   7     1446.96     1344.93     14.49 o
   3   0   7      247.57      231.89      2.75 o
   4   0   7        7.52        8.60      0.36 o
   5   0   7        2.48        3.19      0.52 o
   6   0   7       43.77       36.68      1.43 o
   7   0   7        0.02       -0.33      0.39 o
   8   0   7        0.22        0.90      0.59 o
   9   0   7       24.91       26.23      1.83 o
  10   0   7        4.55        7.09      1.15 o
 -13   1   7        1.00        0.91      0.36 o
 -12   1   7       21.82       22.07      0.76 o
 -11   1   7        9.54       10.05      0.48 o
 -10   1   7        6.94        7.99      0.46 o
  -9   1   7       34.76       33.98      0.74 o
  -8   1   7       15.26       15.13      0.42 o
  -7   1   7       77.90       81.07      1.02 o
  -6   1   7       70.90       70.09      0.98 o
  -5   1   7       19.52       17.66      0.34 o
  -4   1   7      241.70      229.14      2.45 o
  -3   1   7       34.49       33.49      0.47 o
  -2   1   7      208.32      202.34      2.22 o
  -1   1   7       36.00       33.09      0.49 o
   0   1   7       18.64       17.32      0.30 o
   1   1   7       78.16       78.09      0.85 o
   2   1   7      266.19      239.97      2.05 o
   3   1   7       21.49       18.84      0.32 o
   4   1   7       39.84       34.13      0.50 o
   5   1   7        6.97        7.87      0.30 o
   6   1   7       48.16       48.35      1.06 o
   7   1   7        0.30        0.31      0.33 o
   8   1   7      245.07      237.95      5.42 o
   9   1   7       30.78       31.86      2.22 o
  10   1   7        1.36        1.09      0.64 o
 -13   2   7        0.69        0.49      0.51 o
 -12   2   7        1.53        2.21      0.75 o
 -11   2   7       27.87       29.15      0.93 o
 -10   2   7      171.96      176.01      2.68 o
  -9   2   7       10.90       10.88      0.40 o
  -8   2   7       49.91       43.37      0.76 o
  -7   2   7       56.90       57.00      0.88 o
  -6   2   7       94.42       91.23      1.14 o
  -5   2   7       18.19       17.03      0.35 o
  -4   2   7      503.85      475.42      4.56 o
  -3   2   7        8.30        7.53      0.21 o
  -2   2   7      219.73      221.83      2.88 o
  -1   2   7       28.47       29.07      0.41 o
   0   2   7       23.30       20.21      0.32 o
   1   2   7       91.45       86.99      1.04 o
   2   2   7      262.93      236.02      2.11 o
   3   2   7       13.89       12.45      0.28 o
   4   2   7       12.14        9.26      0.28 o
   5   2   7       28.11       25.73      0.49 o
   6   2   7       10.63       10.68      0.40 o
   7   2   7        4.87        4.34      0.71 o
   8   2   7        3.86        3.11      0.57 o
   9   2   7       23.71       23.39      1.22 o
  10   2   7       22.33       19.78      1.17 o
 -12   3   7       16.44       16.19      0.86 o
 -11   3   7       19.34       18.17      0.84 o
 -10   3   7       76.30       75.57      1.82 o
  -9   3   7       33.09       31.22      0.86 o
  -8   3   7       92.01       91.01      1.37 o
  -7   3   7       46.35       40.02      1.29 o
  -6   3   7        3.55        2.98      0.21 o
  -5   3   7       18.83       15.80      0.40 o
  -4   3   7      210.97      206.33      2.22 o
  -3   3   7       18.07       14.47      0.43 o
  -2   3   7       89.69       91.40      0.96 o
  -1   3   7       44.71       44.27      0.62 o
   0   3   7       11.27        9.98      0.30 o
   1   3   7       10.20       10.55      0.27 o
   2   3   7      135.95      127.06      1.52 o
   3   3   7        9.11        7.51      0.27 o
   4   3   7       98.53       88.74      1.70 o
   5   3   7       19.23       19.30      0.42 o
   6   3   7      147.54      150.02      2.10 o
   7   3   7       44.63       43.74      1.31 o
   8   3   7       44.58       42.81      2.07 o
   9   3   7        5.28        5.12      0.60 o
 -12   4   7       11.13       11.07      0.79 o
 -11   4   7        0.82        0.47      0.29 o
 -10   4   7       64.79       66.91      1.47 o
  -9   4   7        2.11        1.85      0.30 o
  -8   4   7       15.67       15.52      0.56 o
  -7   4   7        0.17        0.28      0.17 o
  -6   4   7       18.03       17.72      0.55 o
  -5   4   7        5.66        6.03      0.31 o
  -4   4   7      439.47      404.69      6.34 o
  -3   4   7       41.06       35.58      0.73 o
  -2   4   7       63.50       66.80      0.83 o
  -1   4   7       72.14       66.71      1.10 o
   0   4   7       26.54       19.64      0.50 o
   1   4   7        1.26        1.02      0.20 o
   2   4   7       11.31       10.92      0.33 o
   3   4   7        2.26        2.25      0.23 o
   4   4   7       16.00       14.69      0.79 o
   5   4   7        2.83        3.83      0.32 o
   6   4   7       29.65       29.46      0.73 o
   7   4   7        8.45       11.32      0.90 o
   8   4   7       26.58       26.63      1.36 o
   9   4   7        4.26        3.43      1.08 o
 -12   5   7       11.54       11.55      0.92 o
 -11   5   7        3.05        3.27      0.48 o
 -10   5   7       62.55       64.08      1.31 o
  -9   5   7       11.17       11.26      0.53 o
  -8   5   7       14.38       15.08      0.55 o
  -7   5   7        5.12        4.87      0.36 o
  -6   5   7       67.93       71.43      1.36 o
  -5   5   7        6.24        4.24      0.60 o
  -4   5   7       67.78       67.84      1.60 o
  -3   5   7       27.57       24.89      0.67 o
  -2   5   7        1.42        1.22      0.21 o
  -1   5   7        3.48        2.47      0.23 o
   0   5   7       56.78       49.85      0.90 o
   1   5   7        8.18        7.70      0.49 o
   2   5   7       33.41       31.74      0.98 o
   3   5   7       29.31       26.42      0.72 o
   4   5   7       38.10       33.63      0.95 o
   5   5   7       28.75       27.38      0.88 o
   6   5   7       34.85       33.34      1.01 o
   7   5   7        3.43        3.31      0.56 o
   8   5   7        7.13        7.34      0.89 o
   9   5   7        1.46        2.20      0.69 o
 -11   6   7        0.96        1.14      0.34 o
 -10   6   7        9.51       11.49      0.62 o
  -9   6   7        1.38        0.88      0.28 o
  -8   6   7        6.70        6.13      0.56 o
  -7   6   7       13.43       13.69      0.53 o
  -6   6   7       50.47       49.08      1.38 o
  -5   6   7       53.01       54.50      1.43 o
  -4   6   7       82.78       85.22      1.95 o
  -3   6   7       15.07       16.66      0.60 o
  -2   6   7        0.80        0.73      0.27 o
  -1   6   7       64.43       64.12      1.22 o
   0   6   7       85.44       79.14      1.39 o
   1   6   7       48.71       48.80      1.18 o
   2   6   7       15.24       14.33      0.57 o
   3   6   7       13.15       13.03      0.71 o
   4   6   7       12.07       10.80      0.61 o
   5   6   7       13.35       12.06      1.10 o
   6   6   7       10.51       11.96      0.69 o
   7   6   7        4.11        4.73      0.63 o
   8   6   7        0.46        1.56      0.64 o
 -10   7   7       52.85       55.39      1.67 o
  -9   7   7        1.45        1.85      0.27 o
  -8   7   7        0.93        1.39      0.27 o
  -7   7   7        3.08        3.05      0.42 o
  -6   7   7       34.59       36.21      1.04 o
  -5   7   7        5.84        5.35      0.58 o
  -4   7   7        4.34        3.13      0.67 o
  -3   7   7        8.84        8.66      0.85 o
  -2   7   7        8.66        8.33      0.50 o
  -1   7   7       24.61       25.93      0.87 o
   0   7   7       60.45       58.68      1.08 o
   1   7   7       24.11       23.88      1.03 o
   2   7   7        1.08        1.71      0.38 o
   3   7   7        5.99        6.14      0.49 o
   4   7   7       41.68       41.23      1.39 o
   5   7   7        3.04        1.36      0.56 o
   6   7   7       13.07       14.81      1.63 o
   7   7   7        3.47        4.05      0.71 o
   8   7   7        5.54        4.58      1.01 o
  -9   8   7        0.11       -0.27      0.62 o
  -8   8   7        3.32        3.91      0.76 o
  -7   8   7        7.70        7.81      0.75 o
  -6   8   7       13.31       16.93      0.91 o
  -5   8   7       12.81       13.57      1.14 o
  -4   8   7       26.71       28.46      1.41 o
  -3   8   7        3.12        4.10      1.34 o
  -2   8   7        2.13        1.70      0.36 o
  -1   8   7        1.04        0.65      0.37 o
   0   8   7       18.56       18.12      0.70 o
   1   8   7        0.49        0.36      0.37 o
   2   8   7       11.99       11.62      0.94 o
   3   8   7        9.65       10.16      0.80 o
   4   8   7       11.10       11.47      0.77 o
   5   8   7        6.87        6.18      0.77 o
   6   8   7       20.84       23.49      1.18 o
   7   8   7        9.22        9.44      1.05 o
  -8   9   7       10.15       11.14      1.86 o
  -7   9   7        0.62        0.95      0.79 o
  -6   9   7       17.00       18.27      1.27 o
  -5   9   7       11.78       12.74      2.49 o
  -4   9   7       34.01       31.22      1.55 o
  -3   9   7        5.90        6.76      0.75 o
  -2   9   7       24.04       24.22      0.92 o
  -1   9   7        3.00        2.55      0.50 o
   0   9   7       21.02       19.97      0.76 o
   1   9   7        3.37        3.82      0.47 o
   2   9   7        9.52        9.48      0.63 o
   3   9   7        3.73        3.16      0.54 o
   4   9   7        2.72        2.75      0.57 o
   5   9   7        0.04        0.51      0.60 o
   6   9   7        6.57        8.07      0.92 o
  -7  10   7        5.43        5.44      1.16 o
  -6  10   7       17.06       18.21      1.38 o
  -5  10   7        2.86        3.14      0.83 o
  -4  10   7       27.46       27.68      2.95 o
  -3  10   7        9.80       11.49      0.91 o
  -2  10   7        3.72        3.44      0.66 o
  -1  10   7       11.35       14.28      1.43 o
   0  10   7        2.27        2.34      0.67 o
   1  10   7        5.56        4.92      0.53 o
   2  10   7        7.18        8.06      0.75 o
   3  10   7        0.34        0.89      0.49 o
   4  10   7        4.84        5.28      0.80 o
  -4  11   7       33.30       33.74      1.73 o
  -3  11   7        4.67        5.87      0.97 o
  -2  11   7       26.74       29.07      1.61 o
  -1  11   7        5.22        8.47      1.99 o
   0  11   7        3.83        2.54      0.72 o
   1  11   7        0.08        0.17      0.48 o
   2  11   7        9.73        9.52      0.87 o
 -13   0   8        2.54        2.99      0.61 o
 -12   0   8        0.07        0.21      0.35 o
 -11   0   8       91.22       95.39      2.28 o
 -10   0   8        9.72        9.39      0.63 o
  -9   0   8       33.39       30.49      1.00 o
  -8   0   8       38.56       33.03      0.90 o
  -7   0   8       40.13       38.24      1.04 o
  -6   0   8        0.11       -0.16      0.17 o
  -5   0   8      828.99      789.85     11.21 o
  -4   0   8      765.08      747.90     10.62 o
  -3   0   8        0.04        0.09      0.15 o
  -2   0   8      197.04      182.15      3.33 o
  -1   0   8      332.95      321.96      4.73 o
   0   0   8        2.69        2.93      0.22 o
   1   0   8        5.53        6.71      0.39 o
   2   0   8      305.55      267.47      3.69 o
   3   0   8      140.22      132.95      1.97 o
   4   0   8        8.64       10.68      0.44 o
   5   0   8       57.51       55.30      1.30 o
   6   0   8       56.61       50.45      2.34 o
   7   0   8       15.36       17.68      1.40 o
   8   0   8       28.89       27.57      1.84 o
   9   0   8        8.71        8.12      1.17 o
  10   0   8        7.21        8.33      1.24 o
 -13   1   8        6.05        6.06      0.62 o
 -12   1   8        1.37        1.44      0.34 o
 -11   1   8       18.55       19.16      0.71 o
 -10   1   8       51.26       53.04      1.04 o
  -9   1   8        3.04        3.71      0.29 o
  -8   1   8        3.73        4.26      0.26 o
  -7   1   8       88.35       82.90      1.17 o
  -6   1   8       37.66       34.78      0.61 o
  -5   1   8      266.14      261.84      2.66 o
  -4   1   8      300.13      275.38      2.93 o
  -3   1   8       94.27       92.42      1.21 o
  -2   1   8        6.41        7.97      0.36 o
  -1   1   8      113.26       98.89      1.22 o
   0   1   8       24.50       23.77      0.41 o
   1   1   8      155.86      133.79      1.50 o
   2   1   8      185.30      168.75      1.66 o
   3   1   8        5.70        6.49      0.26 o
   4   1   8       16.46       16.41      0.37 o
   5   1   8        6.15        7.05      0.31 o
   6   1   8        2.83        2.29      0.47 o
   7   1   8       16.20       15.55      1.27 o
   8   1   8      124.49      123.72      3.31 o
   9   1   8        0.69        0.60      0.46 o
  10   1   8        3.18        2.70      0.61 o
 -12   2   8        0.05       -0.15      0.38 o
 -11   2   8       69.64       71.66      1.42 o
 -10   2   8        9.08        9.50      0.47 o
  -9   2   8       47.09       44.17      0.81 o
  -8   2   8       44.38       41.02      0.74 o
  -7   2   8       63.02       61.89      1.10 o
  -6   2   8       23.76       24.26      0.47 o
  -5   2   8      100.51       97.23      1.19 o
  -4   2   8      192.71      180.29      2.00 o
  -3   2   8        0.87        0.60      0.16 o
  -2   2   8      136.83      130.74      1.64 o
  -1   2   8        1.74        3.02      0.23 o
   0   2   8       45.14       39.00      0.59 o
   1   2   8       12.55       13.83      0.34 o
   2   2   8      272.69      250.84      2.59 o
   3   2   8       50.48       48.92      0.77 o
   4   2   8       64.76       58.12      0.78 o
   5   2   8        4.40        4.50      0.32 o
   6   2   8       17.57       18.26      0.61 o
   7   2   8       13.31       14.17      0.76 o
   8   2   8       69.54       69.13      2.22 o
   9   2   8       13.01       12.07      1.77 o
 -12   3   8        7.97        6.46      0.73 o
 -11   3   8       10.10        9.94      0.68 o
 -10   3   8       15.18       14.33      0.70 o
  -9   3   8       25.64       25.16      0.76 o
  -8   3   8        8.03        8.09      0.39 o
  -7   3   8        0.29        0.34      0.14 o
  -6   3   8      107.21      101.01      1.33 o
  -5   3   8       27.04       24.56      0.53 o
  -4   3   8      167.74      151.56      1.95 o
  -3   3   8       86.63       77.12      1.09 o
  -2   3   8       77.13       79.85      0.99 o
  -1   3   8      117.89      105.33      1.24 o
   0   3   8       62.60       51.81      0.73 o
   1   3   8      102.04       95.51      1.23 o
   2   3   8      113.74      106.12      1.41 o
   3   3   8        6.84        6.81      0.31 o
   4   3   8       21.19       19.15      0.46 o
   5   3   8        5.79        6.12      0.28 o
   6   3   8       38.04       39.20      0.86 o
   7   3   8       23.99       22.22      1.12 o
   8   3   8       33.07       32.20      1.58 o
   9   3   8       22.71       22.35      1.23 o
 -12   4   8        6.96        6.25      0.63 o
 -11   4   8       18.96       20.20      1.05 o
 -10   4   8       14.84       13.22      0.60 o
  -9   4   8        6.99        6.94      0.44 o
  -8   4   8       10.66       10.47      0.53 o
  -7   4   8       15.92       15.16      0.50 o
  -6   4   8        5.00        4.50      0.60 o
  -5   4   8        6.69        6.02      0.60 o
  -4   4   8       13.40       14.20      0.55 o
  -3   4   8       12.22       13.42      0.50 o
  -2   4   8      113.92      110.48      1.75 o
  -1   4   8       22.97       13.81      0.51 o
   0   4   8       54.16       42.96      0.82 o
   1   4   8       25.90       25.41      0.67 o
   2   4   8       25.22       24.12      0.56 o
   3   4   8        8.23        8.44      0.36 o
   4   4   8       76.97       72.06      1.35 o
   5   4   8       14.57       12.78      0.48 o
   6   4   8       20.67       21.63      0.74 o
   7   4   8       23.10       21.98      2.14 o
   8   4   8        8.11        9.63      0.98 o
   9   4   8        0.48        0.80      0.60 o
 -11   5   8        8.44        9.25      0.67 o
 -10   5   8       18.09       18.93      0.70 o
  -9   5   8       13.67       12.61      0.55 o
  -8   5   8        1.83        1.86      0.32 o
  -7   5   8       11.99       11.34      0.47 o
  -6   5   8       27.82       27.19      0.97 o
  -5   5   8        4.25        4.72      0.49 o
  -4   5   8        3.83        4.24      0.41 o
  -3   5   8       83.12       76.64      1.36 o
  -2   5   8       94.23       90.16      1.53 o
  -1   5   8       16.41       13.28      0.63 o
   0   5   8       28.12       21.76      0.65 o
   1   5   8       35.28       32.77      0.67 o
   2   5   8        5.95        5.86      0.47 o
   3   5   8       14.50       13.81      0.57 o
   4   5   8       25.60       24.82      0.84 o
   5   5   8       11.25       11.23      0.64 o
   6   5   8        1.61        1.55      0.36 o
   7   5   8        1.04        1.91      0.53 o
   8   5   8        1.06        1.20      0.62 o
 -11   6   8       11.68       12.07      0.83 o
 -10   6   8       12.16       12.91      0.95 o
  -9   6   8        3.58        3.95      0.33 o
  -8   6   8        3.40        2.81      0.34 o
  -7   6   8       45.54       46.15      1.37 o
  -6   6   8        7.66        8.36      0.63 o
  -5   6   8        0.44        0.16      0.50 o
  -4   6   8        3.44        4.34      0.53 o
  -3   6   8       24.18       22.99      0.71 o
  -2   6   8       24.71       26.90      0.76 o
  -1   6   8        2.26        3.31      0.36 o
   0   6   8        3.05        2.38      0.33 o
   1   6   8       27.79       26.65      1.02 o
   2   6   8       22.14       21.76      1.34 o
   3   6   8        5.44        6.29      0.57 o
   4   6   8        2.59        2.05      0.63 o
   5   6   8       15.36       16.19      0.85 o
   6   6   8       15.67       17.24      1.43 o
   7   6   8        3.85        4.78      0.67 o
   8   6   8        6.69        6.48      0.89 o
 -10   7   8        3.34        3.11      0.50 o
  -9   7   8       17.17       17.28      1.31 o
  -8   7   8        4.68        5.87      0.75 o
  -7   7   8       26.74       27.11      1.02 o
  -6   7   8       42.55       46.35      1.39 o
  -5   7   8        1.60        0.93      0.57 o
  -4   7   8       15.93       16.74      2.25 o
  -3   7   8       94.64       92.76      1.87 o
  -2   7   8        8.18       10.98      0.64 o
  -1   7   8        1.24        1.29      0.33 o
   0   7   8       13.80       13.68      0.72 o
   1   7   8        2.50        1.88      0.44 o
   2   7   8        8.03        9.10      0.66 o
   3   7   8        9.81       10.84      0.72 o
   4   7   8       30.85       33.64      1.29 o
   5   7   8        6.44        6.54      0.75 o
   6   7   8        6.73        6.12      0.79 o
   7   7   8        1.91        1.49      0.66 o
  -9   8   8        5.03        6.82      0.94 o
  -8   8   8        2.71        3.24      0.74 o
  -7   8   8        7.24        9.12      1.28 o
  -6   8   8       10.67       10.57      1.61 o
  -5   8   8       20.82       18.79      1.22 o
  -4   8   8        7.47        7.21      0.90 o
  -3   8   8        7.94        7.44      0.61 o
  -2   8   8       22.53       24.95      0.81 o
  -1   8   8       29.82       28.54      0.87 o
   0   8   8       33.53       34.59      1.10 o
   1   8   8       11.40       11.20      0.94 o
   2   8   8       10.16       10.38      0.73 o
   3   8   8       13.60       15.16      0.87 o
   4   8   8        7.20        7.18      0.82 o
   5   8   8        0.29        0.32      0.57 o
   6   8   8        6.53        7.36      0.89 o
  -8   9   8        0.14        1.47      1.02 o
  -7   9   8       24.48       24.91      1.48 o
  -6   9   8       32.09       33.07      1.82 o
  -5   9   8        1.12        1.12      0.66 o
  -4   9   8       32.44       28.78      1.51 o
  -3   9   8        4.06        3.79      1.54 o
  -2   9   8        3.56        4.16      0.55 o
  -1   9   8        1.59        1.14      0.46 o
   0   9   8        1.03        0.35      0.45 o
   1   9   8        0.46        0.57      0.47 o
   2   9   8        0.11        0.98      0.48 o
   3   9   8        0.20        0.38      0.57 o
   4   9   8       25.80       24.66      2.41 o
   5   9   8        4.93        4.96      0.79 o
  -6  10   8        2.10        2.71      0.81 o
  -5  10   8       11.57       11.15      1.19 o
  -4  10   8       11.71       13.15      1.22 o
  -3  10   8        2.21        1.23      0.58 o
  -2  10   8       21.28       23.30      1.13 o
  -1  10   8        6.51        5.75      0.79 o
   0  10   8       16.01       17.09      1.13 o
   1  10   8        0.53        0.56      0.50 o
   2  10   8        5.43        5.97      1.04 o
   3  10   8        8.14        7.61      0.91 o
  -3  11   8        6.77        6.66      1.07 o
  -2  11   8        1.25        0.98      0.90 o
  -1  11   8        1.53        2.53      0.73 o
   0  11   8        3.26        2.24      0.81 o
 -12   0   9       22.08       21.99      1.19 o
 -11   0   9      145.15      150.17      3.19 o
 -10   0   9        1.01        0.82      0.34 o
  -9   0   9        0.22        0.33      0.31 o
  -8   0   9        3.35        4.40      0.36 o
  -7   0   9        1.55        0.99      0.25 o
  -6   0   9       10.35        9.29      0.49 o
  -5   0   9      223.87      218.01      3.37 o
  -4   0   9        2.55        2.27      0.45 o
  -3   0   9      175.30      155.03      6.00 o
  -2   0   9      137.06      123.99      2.43 o
  -1   0   9      146.15      122.70      2.10 o
   0   0   9       12.47       10.67      0.46 o
   1   0   9      223.63      194.32      3.15 o
   2   0   9       10.39        9.70      0.57 o
   3   0   9        1.65        1.28      0.28 o
   4   0   9        1.38        0.97      0.27 o
   5   0   9        4.31        5.37      1.02 o
   6   0   9        6.21        7.88      1.02 o
   7   0   9       18.34       15.88      1.40 o
   8   0   9        0.04        1.02      0.62 o
   9   0   9        0.24       -0.38      0.57 o
 -12   1   9       22.97       21.19      0.82 o
 -11   1   9       36.07       35.04      0.86 o
 -10   1   9        0.37        0.88      0.22 o
  -9   1   9        7.47        6.68      0.36 o
  -8   1   9       21.46       20.87      0.51 o
  -7   1   9       35.58       34.47      0.69 o
  -6   1   9        7.67        7.39      0.30 o
  -5   1   9      359.90      344.58      3.45 o
  -4   1   9       92.23       84.85      1.08 o
  -3   1   9       31.66       26.16      0.63 o
  -2   1   9       10.59       11.16      0.39 o
  -1   1   9      163.80      146.95      1.84 o
   0   1   9       81.31       72.94      1.06 o
   1   1   9      690.84      624.64      6.51 o
   2   1   9       63.31       54.79      0.82 o
   3   1   9        6.67        6.45      0.33 o
   4   1   9       15.61       14.22      0.37 o
   5   1   9       82.60       88.93      1.42 o
   6   1   9        7.95        8.06      0.72 o
   7   1   9        4.36        3.38      1.03 o
   8   1   9        0.32        0.46      0.42 o
   9   1   9        5.84        5.56      1.61 o
 -12   2   9        2.76        2.91      0.72 o
 -11   2   9       73.12       77.75      1.51 o
 -10   2   9        0.47        0.40      0.21 o
  -9   2   9       18.13       17.08      0.49 o
  -8   2   9       30.88       31.02      0.63 o
  -7   2   9       19.43       19.13      0.50 o
  -6   2   9       66.65       63.21      0.94 o
  -5   2   9      253.43      240.25      2.63 o
  -4   2   9        2.23        1.98      0.17 o
  -3   2   9       28.28       30.26      0.63 o
  -2   2   9       30.16       27.16      0.56 o
  -1   2   9       33.96       22.01      0.50 o
   0   2   9        0.95        0.23      0.18 o
   1   2   9      292.49      270.55      3.38 o
   2   2   9        7.12        7.91      0.39 o
   3   2   9       10.59        9.89      0.44 o
   4   2   9       32.04       31.29      0.60 o
   5   2   9       41.93       40.11      0.95 o
   6   2   9        0.83        0.72      0.34 o
   7   2   9       41.03       38.53      2.26 o
   8   2   9        3.17        2.45      0.59 o
   9   2   9        0.01        0.80      0.48 o
 -12   3   9        3.17        3.40      0.61 o
 -11   3   9       22.48       23.16      0.94 o
 -10   3   9        9.90        9.26      0.54 o
  -9   3   9       26.53       25.20      0.84 o
  -8   3   9       23.84       23.82      0.55 o
  -7   3   9       30.81       31.92      0.73 o
  -6   3   9       39.74       37.40      0.66 o
  -5   3   9      140.20      138.13      1.87 o
  -4   3   9        8.12        6.08      0.31 o
  -3   3   9        2.43        3.45      0.27 o
  -2   3   9       12.32       13.22      0.45 o
  -1   3   9      112.15       81.97      1.10 o
   0   3   9        8.65        5.75      0.31 o
   1   3   9       82.87       79.63      1.31 o
   2   3   9       18.25       17.60      0.61 o
   3   3   9       22.51       22.22      0.53 o
   4   3   9        5.57        5.42      0.28 o
   5   3   9       22.66       24.04      0.61 o
   6   3   9        1.66        1.84      0.40 o
   7   3   9       46.58       49.08      1.96 o
   8   3   9        7.20        6.14      0.77 o
   9   3   9        0.04       -0.04      0.62 o
 -12   4   9       17.82       18.47      1.15 o
 -11   4   9       28.83       29.03      1.26 o
 -10   4   9        4.36        3.23      0.38 o
  -9   4   9       20.10       18.93      0.66 o
  -8   4   9        7.27        8.70      0.57 o
  -7   4   9       48.62       47.74      1.02 o
  -6   4   9       18.86       18.63      1.12 o
  -5   4   9       50.04       44.32      0.95 o
  -4   4   9       36.97       36.19      0.82 o
  -3   4   9      105.10       97.35      1.56 o
  -2   4   9       40.70       32.54      0.66 o
  -1   4   9       27.02       21.38      0.53 o
   0   4   9       13.95       11.95      0.51 o
   1   4   9       97.66       97.17      1.64 o
   2   4   9        2.14        1.91      0.25 o
   3   4   9       25.34       23.10      0.55 o
   4   4   9        4.55        5.06      0.40 o
   5   4   9        7.33        7.83      0.70 o
   6   4   9        3.19        3.47      0.44 o
   7   4   9       53.04       56.07      2.06 o
   8   4   9        2.42        4.32      0.75 o
 -11   5   9        1.72        2.79      0.42 o
 -10   5   9        2.18        2.49      0.33 o
  -9   5   9       15.19       14.87      0.58 o
  -8   5   9        5.86        6.38      0.37 o
  -7   5   9       28.97       31.43      1.28 o
  -6   5   9       23.00       20.73      1.12 o
  -5   5   9        0.39        0.34      0.33 o
  -4   5   9        4.25        3.45      0.35 o
  -3   5   9       32.40       33.91      0.84 o
  -2   5   9        1.63        1.72      0.31 o
  -1   5   9       50.90       43.34      0.97 o
   0   5   9        7.16        7.60      0.47 o
   1   5   9        2.08        1.62      0.44 o
   2   5   9       12.74       12.75      0.69 o
   3   5   9        0.60        0.18      0.29 o
   4   5   9       14.46       14.89      0.87 o
   5   5   9        2.13        3.13      0.41 o
   6   5   9        1.16        1.66      0.39 o
   7   5   9       46.92       50.73      3.59 o
   8   5   9        4.51        5.39      1.32 o
 -11   6   9        1.34        1.49      0.35 o
 -10   6   9        3.06        3.47      0.74 o
  -9   6   9        4.30        3.38      0.44 o
  -8   6   9        6.00        7.22      1.66 o
  -7   6   9       19.53       19.44      0.89 o
  -6   6   9        2.25        1.72      0.41 o
  -5   6   9       16.75       16.88      1.30 o
  -4   6   9        0.83        0.54      0.33 o
  -3   6   9       14.73       14.63      0.61 o
  -2   6   9       28.81       30.15      0.83 o
  -1   6   9       30.90       29.41      0.82 o
   0   6   9        2.91        3.05      0.56 o
   1   6   9       23.81       24.02      1.41 o
   2   6   9       10.03        9.97      0.67 o
   3   6   9      107.93      109.53      2.19 o
   4   6   9        7.73        9.10      1.06 o
   5   6   9        2.88        2.04      0.47 o
   6   6   9        2.28        1.98      0.44 o
   7   6   9       16.43       17.78      1.07 o
 -10   7   9       14.41       14.18      0.98 o
  -9   7   9        6.77        7.21      0.71 o
  -8   7   9        5.36        6.14      0.62 o
  -7   7   9        2.78        2.88      0.48 o
  -6   7   9        1.76        1.33      0.42 o
  -5   7   9        9.46       10.34      0.98 o
  -4   7   9       17.88       19.45      0.81 o
  -3   7   9       34.02       35.68      1.06 o
  -2   7   9        1.98        1.65      0.42 o
  -1   7   9       49.91       49.81      1.27 o
   0   7   9       13.24       13.89      0.96 o
   1   7   9        3.41        3.69      0.80 o
   2   7   9       10.58       11.38      0.75 o
   3   7   9        9.36        8.68      0.70 o
   4   7   9       16.98       17.96      1.14 o
   5   7   9        3.12        2.88      0.68 o
   6   7   9        2.03        1.20      0.54 o
  -9   8   9        1.40        3.22      0.78 o
  -8   8   9        2.36        2.73      0.68 o
  -7   8   9       25.11       22.33      1.35 o
  -6   8   9        7.65        9.07      1.02 o
  -5   8   9        4.59        3.99      0.79 o
  -4   8   9       13.10       13.16      1.08 o
  -3   8   9       37.79       39.48      1.04 o
  -2   8   9        1.40        1.61      0.40 o
  -1   8   9        7.60        8.01      0.58 o
   0   8   9        1.17        0.74      0.46 o
   1   8   9        9.79       10.69      1.08 o
   2   8   9        9.09        9.92      0.76 o
   3   8   9       30.42       32.88      1.15 o
   4   8   9        4.30        4.59      0.75 o
   5   8   9        0.45        1.39      1.05 o
  -7   9   9       10.26       10.84      1.17 o
  -6   9   9        6.00        5.78      0.94 o
  -5   9   9        8.45        8.61      1.38 o
  -4   9   9        7.47        6.35      1.82 o
  -3   9   9       10.90       11.15      1.12 o
  -2   9   9        2.63        3.46      0.55 o
  -1   9   9       19.38       20.23      0.98 o
   0   9   9        6.11        6.88      0.72 o
   1   9   9        3.40        3.89      0.62 o
   2   9   9        9.93       11.35      1.28 o
   3   9   9       12.51       13.33      1.05 o
   4   9   9        3.80        3.77      0.92 o
  -6  10   9        9.11        9.30      1.97 o
  -5  10   9        6.33        6.75      1.02 o
  -4  10   9        7.25        7.91      1.06 o
  -3  10   9        3.24        3.76      0.69 o
  -2  10   9        5.03        5.30      0.88 o
  -1  10   9        3.35        3.29      0.72 o
   0  10   9        4.00        4.82      0.69 o
   1  10   9       48.45       50.61      1.99 o
   2  10   9       11.48       10.81      0.87 o
 -12   0  10       40.38       40.02      1.63 o
 -11   0  10       44.01       46.99      1.95 o
 -10   0  10       15.09       13.20      1.16 o
  -9   0  10        1.67        1.21      0.33 o
  -8   0  10        5.39        6.03      0.49 o
  -7   0  10        1.33        1.37      0.30 o
  -6   0  10       10.45        9.92      0.53 o
  -5   0  10        6.60        7.32      0.43 o
  -4   0  10       94.55       85.28      2.25 o
  -3   0  10       24.77       20.54      0.93 o
  -2   0  10       22.67       21.06      0.96 o
  -1   0  10       83.27       68.80      1.70 o
   0   0  10       62.95       59.12      1.25 o
   1   0  10        2.10        2.16      0.36 o
   2   0  10        0.09       -0.08      0.31 o
   3   0  10       18.47       19.48      0.80 o
   4   0  10       52.82       49.64      2.40 o
   5   0  10       17.19       17.88      1.02 o
   6   0  10        0.86        0.34      0.60 o
   7   0  10        0.04       -0.06      0.60 o
   8   0  10        2.82        3.66      0.94 o
 -12   1  10       62.45       62.09      1.50 o
 -11   1  10        1.19        1.42      0.28 o
 -10   1  10       10.66       10.11      0.46 o
  -9   1  10        3.58        3.65      0.28 o
  -8   1  10       22.73       22.69      0.63 o
  -7   1  10       10.43       10.41      0.39 o
  -6   1  10      206.11      200.12      2.41 o
  -5   1  10       80.20       77.81      1.03 o
  -4   1  10       40.62       40.35      0.78 o
  -3   1  10       66.41       63.00      1.15 o
  -2   1  10      206.71      168.82      2.27 o
  -1   1  10      134.47      124.17      1.64 o
   0   1  10        0.21        0.15      0.17 o
   1   1  10       25.59       22.71      0.50 o
   2   1  10      115.01      105.24      1.57 o
   3   1  10       12.08       11.75      0.48 o
   4   1  10       50.39       47.64      0.85 o
   5   1  10       28.72       29.91      1.07 o
   6   1  10        0.79        0.05      0.41 o
   7   1  10       21.51       21.49      1.36 o
   8   1  10        0.12        0.81      0.58 o
 -12   2  10       55.74       57.44      2.00 o
 -11   2  10       27.88       28.67      0.92 o
 -10   2  10        5.95        5.79      0.38 o
  -9   2  10       31.71       29.71      0.66 o
  -8   2  10       19.32       18.75      0.58 o
  -7   2  10       27.71       26.96      0.62 o
  -6   2  10       17.65       17.02      0.44 o
  -5   2  10       13.77       14.19      0.41 o
  -4   2  10       32.06       29.09      0.68 o
  -3   2  10        7.57        6.54      0.37 o
  -2   2  10       14.19       12.18      0.46 o
  -1   2  10       20.85       15.96      0.50 o
   0   2  10       54.72       47.71      0.90 o
   1   2  10      106.02      102.35      1.54 o
   2   2  10       13.33       12.69      0.48 o
   3   2  10       50.52       48.74      1.06 o
   4   2  10       39.56       37.94      0.76 o
   5   2  10        6.58        7.86      0.58 o
   6   2  10       22.58       20.09      1.16 o
   7   2  10        5.93        6.55      1.13 o
   8   2  10        6.30        6.77      1.17 o
 -12   3  10       12.02       11.60      1.41 o
 -11   3  10        9.02        8.39      1.33 o
 -10   3  10        2.14        2.03      0.33 o
  -9   3  10        1.64        1.74      0.28 o
  -8   3  10       15.38       15.52      0.52 o
  -7   3  10        7.08        6.73      0.36 o
  -6   3  10       94.14       91.57      1.27 o
  -5   3  10       35.94       33.33      0.71 o
  -4   3  10        5.91        4.98      0.49 o
  -3   3  10        3.20        3.45      0.29 o
  -2   3  10       12.33       10.63      0.45 o
  -1   3  10       11.11       10.58      0.41 o
   0   3  10       79.13       76.79      1.25 o
   1   3  10       89.45       82.31      1.33 o
   2   3  10       18.43       17.03      0.63 o
   3   3  10       19.95       19.11      0.56 o
   4   3  10        1.27        0.71      0.23 o
   5   3  10        5.80        6.35      0.50 o
   6   3  10       28.36       29.15      0.99 o
   7   3  10       67.61       72.23      5.44 o
   8   3  10        2.64        2.67      0.87 o
 -11   4  10       25.05       25.57      1.17 o
 -10   4  10       25.90       25.14      0.81 o
  -9   4  10       36.53       36.54      1.40 o
  -8   4  10        2.51        3.29      0.46 o
  -7   4  10       11.36       11.00      0.53 o
  -6   4  10       50.35       47.72      0.91 o
  -5   4  10       25.94       25.33      0.93 o
  -4   4  10       44.05       41.53      0.92 o
  -3   4  10        3.18        2.11      0.31 o
  -2   4  10       49.76       44.86      0.90 o
  -1   4  10       17.42       15.22      0.53 o
   0   4  10      153.83      142.42      2.04 o
   1   4  10       73.89       69.33      1.21 o
   2   4  10        0.86        0.36      0.31 o
   3   4  10       10.68       11.00      0.47 o
   4   4  10        2.22        1.66      0.34 o
   5   4  10        5.51        5.04      0.49 o
   6   4  10       12.24       12.18      0.72 o
   7   4  10       10.93       13.06      1.50 o
   8   4  10        4.37        5.78      0.88 o
 -11   5  10        5.53        6.08      0.55 o
 -10   5  10       23.83       22.59      0.89 o
  -9   5  10        1.89        1.98      0.29 o
  -8   5  10        3.94        4.79      0.41 o
  -7   5  10        6.44        7.06      0.52 o
  -6   5  10        8.66        9.85      0.92 o
  -5   5  10        6.83        6.03      0.81 o
  -4   5  10        3.71        3.34      0.39 o
  -3   5  10        6.99        6.65      0.47 o
  -2   5  10       38.78       36.63      0.83 o
  -1   5  10        8.75        8.06      0.45 o
   0   5  10       95.28       94.26      1.53 o
   1   5  10       36.93       37.65      0.98 o
   2   5  10       25.65       25.47      0.96 o
   3   5  10       68.07       68.06      1.59 o
   4   5  10        3.33        2.94      0.47 o
   5   5  10        9.87       10.29      0.62 o
   6   5  10       13.90       15.08      0.74 o
   7   5  10       11.02       12.99      1.14 o
 -10   6  10        5.86        5.29      0.47 o
  -9   6  10       14.65       14.22      0.72 o
  -8   6  10        0.92        0.51      0.56 o
  -7   6  10        0.79        0.97      0.49 o
  -6   6  10       36.05       35.87      1.58 o
  -5   6  10        8.73        7.88      0.85 o
  -4   6  10       45.25       45.99      1.06 o
  -3   6  10       20.53       21.53      0.75 o
  -2   6  10        0.92        0.73      0.34 o
  -1   6  10        6.56        6.93      0.93 o
   0   6  10       39.93       41.32      1.02 o
   1   6  10       20.18       20.11      1.01 o
   2   6  10       21.02       22.59      0.91 o
   3   6  10       17.48       17.26      0.85 o
   4   6  10        1.39        0.69      0.46 o
   5   6  10        5.55        5.38      0.53 o
   6   6  10        9.14       10.83      1.07 o
  -9   7  10        3.87        4.56      0.62 o
  -8   7  10       14.50       15.69      1.05 o
  -7   7  10        6.85        7.76      0.69 o
  -6   7  10        2.36        2.81      0.50 o
  -5   7  10        2.36        1.29      0.67 o
  -4   7  10        6.93        6.48      0.53 o
  -3   7  10       17.77       19.70      0.76 o
  -2   7  10       31.81       35.00      0.98 o
  -1   7  10       20.10       21.22      0.86 o
   0   7  10        4.50        5.34      0.61 o
   1   7  10       21.12       21.78      0.94 o
   2   7  10        5.81        6.07      0.64 o
   3   7  10        4.54        3.60      0.57 o
   4   7  10        4.40        4.84      0.76 o
   5   7  10        1.74        2.41      0.58 o
   6   7  10       14.77       16.55      1.00 o
  -8   8  10        0.66        1.11      0.63 o
  -7   8  10        0.54       -0.23      0.88 o
  -6   8  10        9.16       11.29      1.15 o
  -5   8  10        6.84        7.59      0.97 o
  -4   8  10       16.91       15.88      1.66 o
  -3   8  10        3.46        3.96      0.50 o
  -2   8  10        2.00        1.47      0.43 o
  -1   8  10        1.02        0.64      0.45 o
   0   8  10       52.18       56.37      1.51 o
   1   8  10       19.45       19.83      1.07 o
   2   8  10        0.88        1.27      0.52 o
   3   8  10        5.65        5.50      0.68 o
   4   8  10        8.62        8.05      0.90 o
   5   8  10        3.26        4.50      0.86 o
  -7   9  10        0.20       -0.88      0.63 o
  -6   9  10        8.73        7.47      1.91 o
  -5   9  10        1.80        1.54      0.85 o
  -4   9  10        1.78        0.84      0.70 o
  -3   9  10       12.93       14.86      0.84 o
  -2   9  10        4.61        4.23      0.78 o
  -1   9  10        1.43        1.59      0.54 o
   0   9  10       11.79       11.03      0.85 o
   1   9  10       33.61       32.62      1.21 o
   2   9  10        4.76        5.34      0.71 o
   3   9  10        1.09        1.11      0.66 o
  -4  10  10        5.90        4.27      0.92 o
  -3  10  10        4.56        3.48      1.01 o
  -2  10  10        2.02        2.31      0.70 o
  -1  10  10        7.44        8.88      0.95 o
   0  10  10        6.64        6.85      0.77 o
   1  10  10       22.70       24.46      1.23 o
 -12   0  11        2.78        2.23      0.63 o
 -11   0  11        3.88        3.69      0.60 o
 -10   0  11        0.54        0.78      0.47 o
  -9   0  11        7.24        7.00      0.56 o
  -8   0  11       95.77       95.60      2.10 o
  -7   0  11       37.16       35.70      1.05 o
  -6   0  11       37.44       32.54      0.98 o
  -5   0  11        3.28        3.79      0.45 o
  -4   0  11       20.46       21.63      1.21 o
  -3   0  11        0.00        0.28      0.36 o
  -2   0  11       72.55       62.84      1.88 o
  -1   0  11      130.31      122.07      3.05 o
   0   0  11       15.38       14.38      0.71 o
   1   0  11        2.35        2.58      0.41 o
   2   0  11       40.83       39.14      1.17 o
   3   0  11        4.56        5.44      0.66 o
   4   0  11       41.02       42.37      2.31 o
   5   0  11        2.97        4.00      1.05 o
   7   0  11        0.08       -0.52      0.54 o
   8   0  11       19.79       20.28      1.75 o
 -12   1  11       43.40       44.21      1.23 o
 -11   1  11        1.63        1.70      0.31 o
 -10   1  11        3.24        3.23      0.32 o
  -9   1  11       14.11       13.92      0.51 o
  -8   1  11       15.86       16.84      0.52 o
  -7   1  11        7.09        6.25      0.35 o
  -6   1  11       43.48       40.51      0.73 o
  -5   1  11       17.03       16.10      0.50 o
  -4   1  11        2.89        2.58      0.31 o
  -3   1  11       15.11       14.38      0.52 o
  -2   1  11       41.46       30.70      0.86 o
  -1   1  11        6.96        7.79      0.42 o
   0   1  11       16.60       15.46      0.52 o
   1   1  11       23.59       20.08      0.68 o
   2   1  11       56.93       54.13      1.18 o
   3   1  11        5.17        5.22      0.46 o
   4   1  11       24.52       23.76      0.86 o
   5   1  11       15.39       15.39      1.47 o
   6   1  11        7.04        5.97      1.10 o
   7   1  11        9.06        9.75      1.30 o
   8   1  11        1.02        2.27      0.80 o
 -12   2  11       10.49        9.70      0.70 o
 -11   2  11        5.86        5.94      0.49 o
 -10   2  11        1.71        2.36      0.29 o
  -9   2  11        0.09        0.18      0.18 o
  -8   2  11       16.93       16.40      0.56 o
  -7   2  11       12.64       12.19      0.43 o
  -6   2  11      121.68      119.46      1.59 o
  -5   2  11        4.42        4.29      0.36 o
  -4   2  11       10.52       10.62      0.51 o
  -3   2  11        8.72        9.44      0.44 o
  -2   2  11       15.57       13.32      0.51 o
  -1   2  11        3.16        3.26      0.39 o
   0   2  11        1.90        2.14      0.30 o
   1   2  11       21.01       21.84      0.62 o
   2   2  11       11.52       11.37      0.49 o
   3   2  11       37.52       35.02      0.92 o
   4   2  11       63.83       65.18      1.35 o
   5   2  11       17.20       17.29      1.38 o
   6   2  11       14.26       14.48      1.44 o
   7   2  11        0.32        1.22      0.71 o
   8   2  11       12.24       11.02      1.49 o
 -11   3  11       24.94       23.19      1.13 o
 -10   3  11        4.72        5.67      0.45 o
  -9   3  11       12.67       12.57      0.53 o
  -8   3  11       10.92       11.18      0.51 o
  -7   3  11       18.10       17.07      0.50 o
  -6   3  11       39.10       37.87      0.79 o
  -5   3  11        7.73        7.42      0.41 o
  -4   3  11       37.08       38.90      0.82 o
  -3   3  11       12.19       11.45      0.47 o
  -2   3  11       35.16       28.66      0.71 o
  -1   3  11        0.78        0.91      0.27 o
   0   3  11       88.06       84.86      1.39 o
   1   3  11        1.61        1.77      0.34 o
   2   3  11       12.32       13.53      0.64 o
   3   3  11        3.99        4.00      0.49 o
   4   3  11       37.61       40.15      1.04 o
   5   3  11        5.53        5.49      0.65 o
   6   3  11       12.90       14.48      0.92 o
   7   3  11        1.78        1.08      0.75 o
 -11   4  11        2.85        2.82      0.48 o
 -10   4  11       18.69       17.03      0.77 o
  -9   4  11       30.76       31.33      0.88 o
  -8   4  11       17.63       16.13      0.62 o
  -7   4  11       35.00       33.45      0.85 o
  -6   4  11      115.02      113.45      2.08 o
  -5   4  11        0.11        0.78      0.36 o
  -4   4  11       23.05       22.73      0.71 o
  -3   4  11        6.24        6.44      0.42 o
  -2   4  11       12.59       12.78      0.53 o
  -1   4  11       17.08       15.90      0.57 o
   0   4  11       38.08       38.18      0.87 o
   1   4  11        4.73        4.53      0.39 o
   2   4  11       29.60       29.67      0.89 o
   3   4  11        8.68        8.85      0.61 o
   4   4  11       10.35       11.46      0.77 o
   5   4  11        1.20        0.87      0.47 o
   6   4  11        6.75        6.17      0.64 o
   7   4  11       13.68       13.71      1.51 o
 -10   5  11        0.52        0.58      0.29 o
  -9   5  11       12.65       11.84      0.87 o
  -8   5  11       25.05       24.78      0.70 o
  -7   5  11       17.12       17.08      1.10 o
  -6   5  11       25.49       25.84      1.31 o
  -5   5  11       23.72       23.53      0.99 o
  -4   5  11       60.93       66.02      1.31 o
  -3   5  11        6.11        5.94      0.44 o
  -2   5  11       10.88       10.29      0.52 o
  -1   5  11       17.15       16.02      0.60 o
   0   5  11       69.56       67.48      1.26 o
   1   5  11       12.61       12.29      0.67 o
   2   5  11        9.37        9.49      0.63 o
   3   5  11        1.57        1.64      0.48 o
   4   5  11       13.04       15.52      0.86 o
   5   5  11        5.20        6.80      0.71 o
   6   5  11       92.62       94.77      1.86 o
 -10   6  11       32.80       35.51      1.63 o
  -9   6  11        0.23        0.37      0.58 o
  -8   6  11        4.37        4.89      0.71 o
  -7   6  11        2.32        1.99      0.46 o
  -6   6  11       13.81       14.36      1.14 o
  -5   6  11        5.50        3.99      0.72 o
  -4   6  11       53.94       56.47      1.23 o
  -3   6  11       12.96       13.17      0.65 o
  -2   6  11        5.71        5.66      0.46 o
  -1   6  11        0.02        0.31      0.31 o
   0   6  11      184.59      185.82      2.94 o
   1   6  11       14.92       14.38      0.82 o
   2   6  11        2.00        1.62      0.64 o
   3   6  11        1.73        1.19      0.44 o
   4   6  11       20.21       20.40      0.94 o
   5   6  11       11.89       13.50      0.89 o
   6   6  11        1.68        2.51      0.62 o
  -9   7  11        3.28        4.27      0.73 o
  -8   7  11       12.40       13.53      1.59 o
  -7   7  11        2.36        2.01      0.61 o
  -6   7  11       27.48       26.19      1.44 o
  -5   7  11        9.95       10.74      1.06 o
  -4   7  11        6.36        6.84      0.56 o
  -3   7  11        0.19       -0.12      0.33 o
  -2   7  11        4.36        4.03      0.46 o
  -1   7  11       14.87       14.17      0.80 o
   0   7  11       18.11       18.90      0.93 o
   1   7  11        7.10        8.13      0.73 o
   2   7  11       21.01       21.77      0.87 o
   3   7  11        4.20        5.40      0.59 o
   4   7  11        0.02        0.37      0.50 o
   5   7  11        0.46        0.64      0.55 o
  -8   8  11        4.15        4.38      1.23 o
  -7   8  11       13.91       14.80      1.27 o
  -6   8  11       29.76       30.00      1.58 o
  -5   8  11        1.03       -0.09      0.66 o
  -4   8  11       14.95       16.53      1.26 o
  -3   8  11        1.51        1.65      0.54 o
  -2   8  11        0.21       -0.39      0.39 o
  -1   8  11        6.83        7.60      0.73 o
   0   8  11       51.34       57.44      1.57 o
   1   8  11        4.96        3.98      0.65 o
   2   8  11        2.96        2.67      0.60 o
   3   8  11        3.49        4.45      0.72 o
  -6   9  11       12.13       12.53      1.24 o
  -5   9  11        1.30        0.24      1.54 o
  -4   9  11        1.41        2.02      0.78 o
  -3   9  11        5.83        5.70      0.67 o
  -2   9  11        2.28        2.35      0.60 o
  -1   9  11        3.62        3.78      0.77 o
   0   9  11       11.01       13.95      0.95 o
   1   9  11        2.33        2.65      0.63 o
   2   9  11       11.08       11.84      0.91 o
 -11   0  12        1.95        1.36      0.48 o
 -10   0  12        0.05        0.00      0.30 o
  -9   0  12       19.92       19.62      0.74 o
  -8   0  12        5.00        3.81      0.45 o
  -7   0  12        0.62        0.37      0.28 o
  -6   0  12        0.26        0.37      0.37 o
  -5   0  12       61.26       59.45      1.51 o
  -4   0  12        0.42        0.66      0.40 o
  -3   0  12       27.97       22.47      1.08 o
  -2   0  12        0.03        0.70      0.78 o
  -1   0  12       27.41       29.75      2.17 o
   0   0  12        4.23        4.59      0.63 o
   1   0  12        7.51       10.20      0.69 o
   2   0  12       27.40       23.80      0.97 o
   3   0  12        6.15        5.46      0.76 o
   4   0  12        4.78        7.22      1.28 o
   5   0  12        2.26        2.28      1.02 o
 -11   1  12        7.83        7.76      0.54 o
 -10   1  12        0.99        0.96      0.25 o
  -9   1  12       26.78       28.75      0.68 o
  -8   1  12       13.54       12.71      0.47 o
  -7   1  12        3.39        2.84      0.28 o
  -6   1  12       15.92       15.87      0.62 o
  -5   1  12       70.59       68.23      1.17 o
  -4   1  12       14.13       13.72      0.55 o
  -3   1  12       32.64       32.20      0.93 o
  -2   1  12       14.52       13.80      0.74 o
  -1   1  12        7.64        8.62      0.59 o
   0   1  12        6.44        6.11      0.45 o
   1   1  12       16.39       16.35      0.80 o
   2   1  12       12.66       13.00      0.60 o
   3   1  12        0.96        0.54      0.38 o
   4   1  12       19.38       18.68      1.82 o
   5   1  12        0.02        0.57      0.81 o
 -11   2  12        6.13        5.57      0.59 o
 -10   2  12        5.13        4.67      0.43 o
  -9   2  12        4.06        4.36      0.32 o
  -8   2  12        4.53        4.87      0.37 o
  -7   2  12        4.50        5.19      0.34 o
  -6   2  12        9.48        9.02      0.51 o
  -5   2  12       16.31       16.54      0.61 o
  -4   2  12       30.19       30.69      0.81 o
  -3   2  12       59.54       54.99      1.14 o
  -2   2  12       16.92       14.42      0.64 o
  -1   2  12       15.82       15.49      0.70 o
   0   2  12       17.70       17.41      0.63 o
   1   2  12       22.95       22.07      0.71 o
   2   2  12       42.98       43.82      0.95 o
   3   2  12       13.25       13.83      0.66 o
   4   2  12       17.00       16.62      0.72 o
   5   2  12        9.74       11.09      1.49 o
 -11   3  12       11.09       10.55      0.80 o
 -10   3  12        1.55        1.93      0.39 o
  -9   3  12       47.35       48.61      1.06 o
  -8   3  12       26.70       29.01      1.02 o
  -7   3  12       38.74       37.23      0.90 o
  -6   3  12       44.90       44.70      1.00 o
  -5   3  12       26.83       29.35      0.81 o
  -4   3  12       27.02       26.22      0.70 o
  -3   3  12       19.83       19.10      0.61 o
  -2   3  12        0.95        0.42      0.27 o
  -1   3  12       28.90       26.98      0.73 o
   0   3  12        8.38        8.86      0.50 o
   1   3  12        1.46        0.99      0.45 o
   2   3  12       15.94       16.08      0.71 o
   3   3  12        7.28        8.19      0.60 o
   4   3  12       12.07       12.86      0.71 o
   5   3  12       19.25       21.42      1.10 o
   6   3  12        1.83        2.40      1.20 o
 -11   4  12       20.04       20.12      0.87 o
 -10   4  12        2.11        2.17      0.40 o
  -9   4  12       11.72       10.56      0.52 o
  -8   4  12        6.75        7.03      0.66 o
  -7   4  12       62.93       61.58      1.58 o
  -6   4  12       15.19       15.00      0.83 o
  -5   4  12       13.33       14.22      0.82 o
  -4   4  12       13.64       15.16      0.66 o
  -3   4  12        2.62        2.59      0.53 o
  -2   4  12       26.47       25.44      0.72 o
  -1   4  12        2.55        2.12      0.36 o
   0   4  12       18.26       18.82      0.66 o
   1   4  12       31.95       32.89      0.96 o
   2   4  12       36.92       40.22      1.08 o
   3   4  12       17.56       18.06      0.78 o
   4   4  12        4.46        5.99      0.66 o
   5   4  12       22.10       23.50      1.00 o
   6   4  12       26.97       30.67      1.39 o
 -10   5  12        0.23        0.10      0.27 o
  -9   5  12        9.88        9.43      1.60 o
  -8   5  12       15.74       16.08      0.75 o
  -7   5  12       53.01       54.63      1.47 o
  -6   5  12       68.18       66.83      1.82 o
  -5   5  12       16.92       16.27      0.89 o
  -4   5  12       14.80       14.80      0.65 o
  -3   5  12        9.93       10.54      0.56 o
  -2   5  12        5.33        5.51      0.46 o
  -1   5  12       68.61       67.69      1.29 o
   0   5  12        7.65        8.48      0.66 o
   1   5  12        2.73        1.95      0.45 o
   2   5  12        6.87        6.44      0.59 o
   3   5  12       10.08       10.40      0.79 o
   4   5  12        4.08        5.23      0.67 o
   5   5  12       13.10       14.63      0.92 o
  -9   6  12        1.25        1.09      0.66 o
  -8   6  12        3.28        3.72      0.92 o
  -7   6  12      151.84      150.68      3.22 o
  -6   6  12       19.98       18.92      1.23 o
  -5   6  12        3.50        3.89      0.68 o
  -4   6  12       22.18       22.31      0.81 o
  -3   6  12       37.22       36.96      0.93 o
  -2   6  12        1.01        1.01      0.37 o
  -1   6  12        2.59        2.31      0.43 o
   0   6  12       43.98       45.13      1.20 o
   1   6  12        6.46        6.32      0.69 o
   2   6  12        2.91        3.27      0.52 o
   3   6  12       18.16       18.18      0.82 o
   4   6  12       11.29       13.83      0.90 o
   5   6  12       25.19       24.92      1.09 o
  -8   7  12        9.10        9.66      1.24 o
  -7   7  12       22.33       23.58      1.09 o
  -6   7  12       29.49       30.10      1.58 o
  -5   7  12       12.50       15.09      2.59 o
  -4   7  12        5.34        5.66      0.54 o
  -3   7  12        2.53        3.13      0.45 o
  -2   7  12        2.55        3.17      0.45 o
  -1   7  12       99.26      104.10      2.23 o
   0   7  12        4.84        5.41      0.68 o
   1   7  12        0.66        0.15      0.44 o
   2   7  12        0.51        0.87      0.46 o
   3   7  12        2.69        2.89      0.55 o
   4   7  12        2.08        2.18      0.60 o
  -7   8  12       45.24       46.34      1.99 o
  -6   8  12        3.46        3.79      1.13 o
  -5   8  12        2.64        1.76      0.90 o
  -4   8  12        3.50        4.63      1.10 o
  -3   8  12        0.84        1.58      0.42 o
  -2   8  12        0.60        1.34      0.42 o
  -1   8  12        0.41       -0.43      0.47 o
   0   8  12       41.61       44.52      1.26 o
   1   8  12        3.92        3.11      0.58 o
   2   8  12        8.06        8.86      1.08 o
  -4   9  12        2.08        1.50      0.72 o
  -3   9  12        1.18        2.26      0.51 o
  -2   9  12        2.52        3.12      0.58 o
  -1   9  12       44.03       49.28      1.35 o
   0   9  12       16.17       19.14      0.96 o
 -11   0  13        0.56       -0.06      0.43 o
 -10   0  13        0.51        0.41      0.42 o
  -9   0  13       15.20       15.34      0.79 o
  -8   0  13        0.15        0.23      0.32 o
  -7   0  13        3.08        1.97      0.51 o
  -6   0  13        5.31        4.58      0.53 o
  -5   0  13        1.12        1.43      0.43 o
  -4   0  13       19.08       16.43      1.01 o
  -3   0  13       24.56       21.20      1.14 o
  -2   0  13        2.06        1.72      1.27 o
  -1   0  13       15.42       14.66      0.98 o
   0   0  13       10.43       11.19      0.93 o
   1   0  13      157.04      161.72      3.32 o
   2   0  13        4.05        3.69      0.71 o
   3   0  13        3.74        4.00      1.14 o
   4   0  13        0.26        0.86      0.91 o
   5   0  13        2.08        1.86      1.05 o
 -11   1  13        0.76        0.74      0.33 o
 -10   1  13       10.31       10.45      0.60 o
  -9   1  13        6.40        6.87      0.45 o
  -8   1  13        4.48        3.55      0.32 o
  -7   1  13        0.28        0.37      0.29 o
  -6   1  13        7.76        8.23      0.48 o
  -5   1  13       30.93       30.85      0.75 o
  -4   1  13        2.24        1.80      0.35 o
  -3   1  13       63.54       59.92      1.40 o
  -2   1  13        1.92        1.49      0.40 o
  -1   1  13       13.61       14.82      0.69 o
   0   1  13       16.83       16.53      0.67 o
   1   1  13        5.68        6.10      0.50 o
   2   1  13        6.81        6.57      0.52 o
   3   1  13        6.86        7.32      0.62 o
   4   1  13       11.03       13.30      1.18 o
   5   1  13        8.88       13.22      1.72 o
 -11   2  13        0.58        0.80      0.37 o
 -10   2  13        4.82        4.96      0.42 o
  -9   2  13       19.81       19.74      0.68 o
  -8   2  13        8.30        7.95      0.43 o
  -7   2  13       21.33       20.26      0.76 o
  -6   2  13       29.97       30.39      0.82 o
  -5   2  13       46.35       48.64      1.10 o
  -4   2  13        2.41        2.47      0.38 o
  -3   2  13        4.33        4.07      0.42 o
  -2   2  13        5.07        4.47      0.50 o
  -1   2  13       23.56       23.78      0.85 o
   0   2  13        7.71        7.79      0.50 o
   1   2  13       54.01       54.17      1.12 o
   2   2  13        3.79        3.68      0.49 o
   3   2  13        5.29        5.84      0.92 o
   4   2  13        0.49        0.78      0.44 o
   5   2  13       36.90       43.60      2.66 o
 -10   3  13       17.09       15.52      0.78 o
  -9   3  13        5.50        5.23      0.72 o
  -8   3  13       13.19       12.08      0.70 o
  -7   3  13       11.68       10.22      0.67 o
  -6   3  13       13.86       13.32      0.64 o
  -5   3  13        3.44        3.35      0.47 o
  -4   3  13       11.42       12.74      0.69 o
  -3   3  13       33.91       33.00      0.91 o
  -2   3  13       24.31       23.93      0.91 o
  -1   3  13       14.30       13.20      0.61 o
   0   3  13       31.15       30.79      0.84 o
   1   3  13        1.09        0.28      0.33 o
   2   3  13        5.49        5.83      0.56 o
   3   3  13       11.09       11.83      0.72 o
   4   3  13        0.39       -0.02      0.40 o
   5   3  13       21.76       26.57      1.31 o
 -10   4  13        3.57        3.51      0.45 o
  -9   4  13       15.18       16.03      1.06 o
  -8   4  13       35.25       37.17      1.64 o
  -7   4  13        9.29       10.04      1.44 o
  -6   4  13       10.24       10.28      0.61 o
  -5   4  13        3.18        3.54      0.58 o
  -4   4  13       21.69       19.80      0.74 o
  -3   4  13        0.46        0.07      0.33 o
  -2   4  13        9.91        9.73      0.56 o
  -1   4  13       64.96       66.14      1.29 o
   0   4  13        8.34        8.50      0.66 o
   1   4  13        1.83        1.76      0.45 o
   2   4  13       15.19       15.63      0.80 o
   3   4  13       13.25       14.56      0.80 o
   4   4  13        2.58        2.84      0.59 o
   5   4  13       36.17       37.22      1.28 o
  -9   5  13        3.49        3.48      0.75 o
  -8   5  13       12.45       10.88      0.95 o
  -7   5  13       44.56       42.20      1.78 o
  -6   5  13       19.63       21.20      0.79 o
  -5   5  13       15.34       17.64      0.95 o
  -4   5  13       25.28       25.40      0.84 o
  -3   5  13       64.62       65.82      1.40 o
  -2   5  13       25.93       26.44      0.81 o
  -1   5  13      165.94      168.45      2.51 o
   0   5  13        6.56        7.02      0.63 o
   1   5  13        0.09       -0.47      0.40 o
   2   5  13        0.30        0.11      0.42 o
   3   5  13        8.46       10.76      0.84 o
   4   5  13        4.70        4.96      0.68 o
  -8   6  13        3.65        4.25      0.71 o
  -7   6  13       43.52       46.07      2.77 o
  -6   6  13        1.81        0.82      0.69 o
  -5   6  13       21.02       23.13      1.10 o
  -4   6  13       15.81       16.43      0.73 o
  -3   6  13        3.17        3.09      0.49 o
  -2   6  13       37.68       39.48      1.01 o
  -1   6  13       50.61       53.15      1.19 o
   0   6  13        1.69        1.68      0.50 o
   1   6  13        3.82        3.74      0.65 o
   2   6  13        3.18        3.30      0.55 o
   3   6  13        0.63        0.42      0.48 o
   4   6  13        1.62        1.25      0.59 o
  -7   7  13       31.92       32.33      1.28 o
  -6   7  13        4.19        3.00      0.82 o
  -5   7  13        3.88        3.97      0.86 o
  -4   7  13        1.14        1.33      0.56 o
  -3   7  13        9.91        9.47      0.68 o
  -2   7  13       11.95       13.72      0.71 o
  -1   7  13      117.88      125.32      2.57 o
   0   7  13        3.08        2.36      0.77 o
   1   7  13        2.99        3.85      0.59 o
   2   7  13        1.66        1.50      0.53 o
  -5   8  13        2.31        1.74      0.78 o
  -4   8  13        9.81       10.39      1.13 o
  -3   8  13        2.74        2.12      0.50 o
  -2   8  13        4.85        5.79      0.81 o
  -1   8  13        0.81        0.80      0.52 o
   0   8  13        0.21        0.64      0.52 o
 -10   0  14        0.47        0.73      0.46 o
  -9   0  14        3.25        2.79      0.57 o
  -8   0  14       18.18       19.13      1.12 o
  -7   0  14        2.67        2.51      0.57 o
  -6   0  14       49.57       50.04      1.46 o
  -5   0  14        5.32        4.39      0.56 o
  -4   0  14        7.07        6.52      0.62 o
  -3   0  14        0.04       -0.13      0.51 o
  -2   0  14       13.26       12.59      1.03 o
  -1   0  14       61.65       66.92      2.32 o
   0   0  14        4.23        5.26      0.81 o
   1   0  14       38.50       38.78      1.65 o
   2   0  14        0.48       -0.35      0.51 o
   3   0  14        1.86        1.23      1.00 o
   4   0  14       16.67       19.51      1.90 o
 -10   1  14        3.42        2.83      0.41 o
  -9   1  14        2.31        1.44      1.05 o
  -8   1  14        3.28        3.10      0.43 o
  -7   1  14        1.79        2.21      0.40 o
  -6   1  14        1.84        2.07      0.36 o
  -5   1  14        7.37        8.08      0.47 o
  -4   1  14       23.60       25.16      0.95 o
  -3   1  14        9.19        9.80      0.67 o
  -2   1  14       19.51       20.67      0.85 o
  -1   1  14       18.62       17.29      0.80 o
   0   1  14       32.55       32.57      1.18 o
   1   1  14        6.87        6.93      0.56 o
   2   1  14       15.52       16.16      0.74 o
   3   1  14        9.44       11.55      0.91 o
   4   1  14       27.56       30.63      2.85 o
   5   1  14       12.66       14.08      1.92 o
 -10   2  14        1.25        0.64      0.29 o
  -9   2  14        2.32        3.18      0.61 o
  -8   2  14       17.17       17.21      0.76 o
  -7   2  14        3.94        3.81      0.45 o
  -6   2  14       30.93       30.73      0.87 o
  -5   2  14        8.08        8.38      0.56 o
  -4   2  14       40.54       38.37      1.00 o
  -3   2  14        9.79        9.79      0.79 o
  -2   2  14       95.77       97.78      1.80 o
  -1   2  14        8.52        8.07      0.66 o
   0   2  14        2.40        2.03      0.42 o
   1   2  14        6.48        5.53      0.53 o
   2   2  14        3.13        3.28      0.56 o
   3   2  14        0.19        0.10      0.44 o
   4   2  14       13.50       15.51      1.36 o
   5   2  14        7.97        6.05      1.50 o
 -10   3  14        4.56        3.67      0.71 o
  -9   3  14        4.95        4.60      1.37 o
  -8   3  14       24.69       25.42      1.90 o
  -7   3  14        1.70        1.66      0.41 o
  -6   3  14        0.81        0.57      0.35 o
  -5   3  14        9.36        9.16      0.67 o
  -4   3  14        0.69        0.25      0.38 o
  -3   3  14        1.74        1.94      0.53 o
  -2   3  14       63.19       63.74      1.39 o
  -1   3  14       19.97       21.28      0.77 o
   0   3  14       12.96       14.00      0.67 o
   1   3  14        2.53        1.95      0.49 o
   2   3  14       18.52       20.88      1.05 o
   3   3  14       10.22       12.83      0.79 o
   4   3  14       35.80       35.95      1.71 o
  -9   4  14        3.50        3.17      0.84 o
  -8   4  14       11.62       12.72      1.52 o
  -7   4  14       10.89       11.39      0.73 o
  -6   4  14       23.96       23.15      1.25 o
  -5   4  14        6.69        6.68      0.71 o
  -4   4  14        7.80        8.16      0.60 o
  -3   4  14       16.92       15.46      0.73 o
  -2   4  14       31.81       34.15      1.00 o
  -1   4  14       21.15       21.19      0.77 o
   0   4  14       29.01       28.93      0.87 o
   1   4  14        2.88        3.13      0.53 o
   2   4  14        1.51        1.20      0.48 o
   3   4  14        0.45        0.30      0.48 o
   4   4  14       19.23       19.40      1.00 o
  -8   5  14       45.54       45.52      2.69 o
  -7   5  14        5.04        2.88      0.80 o
  -6   5  14        4.89        5.20      0.60 o
  -5   5  14        1.48        1.23      0.52 o
  -4   5  14       35.94       36.94      1.05 o
  -3   5  14       23.62       25.25      0.88 o
  -2   5  14       30.94       31.94      0.92 o
  -1   5  14       10.73       13.48      0.70 o
   0   5  14       32.80       34.46      1.18 o
   1   5  14        5.13        5.71      0.63 o
   2   5  14       12.09       14.23      0.85 o
   3   5  14        7.69        8.66      0.72 o
  -7   6  14        1.79        1.14      0.85 o
  -6   6  14        9.85       10.30      1.14 o
  -5   6  14       10.65       11.00      0.92 o
  -4   6  14        1.02        1.00      0.43 o
  -3   6  14       30.69       33.84      1.03 o
  -2   6  14        4.97        5.38      0.55 o
  -1   6  14       14.66       17.88      0.89 o
   0   6  14        4.50        4.44      0.63 o
   1   6  14        2.72        2.94      0.66 o
   2   6  14       17.80       20.19      0.93 o
  -6   7  14        0.89        1.88      0.78 o
  -5   7  14        2.74        3.24      0.84 o
  -4   7  14       23.87       24.24      1.19 o
  -3   7  14        2.96        2.26      0.51 o
  -2   7  14        0.04        0.92      0.42 o
  -1   7  14        3.68        3.09      0.67 o
   0   7  14        7.35        8.61      1.06 o
   1   7  14       12.25       13.81      0.87 o
 -10   0  15        0.45        1.94      0.78 o
  -9   0  15        3.13        4.16      1.08 o
  -8   0  15       10.62        9.85      1.33 o
  -7   0  15        0.29        0.07      0.68 o
  -6   0  15       77.41       79.57      2.02 o
  -5   0  15        0.01       -0.12      0.40 o
  -4   0  15        1.35        0.79      0.47 o
  -3   0  15        0.10        0.62      0.62 o
  -2   0  15      102.02      105.27      3.09 o
  -1   0  15        1.97        2.23      0.73 o
   0   0  15        0.70        0.14      0.58 o
   1   0  15       38.38       41.63      1.79 o
   2   0  15       18.25       20.83      1.68 o
   3   0  15       19.12       18.56      1.97 o
   4   0  15       32.27       31.60      2.46 o
  -9   1  15        2.88        2.73      0.95 o
  -8   1  15       12.85       13.46      1.10 o
  -7   1  15       20.87       22.00      0.85 o
  -6   1  15        1.64        2.53      0.39 o
  -5   1  15        0.64        0.12      0.30 o
  -4   1  15        3.98        3.83      0.47 o
  -3   1  15       67.93       69.13      1.46 o
  -2   1  15       24.16       25.06      0.98 o
  -1   1  15       14.93       16.10      0.86 o
   0   1  15        7.83        8.81      0.72 o
   1   1  15        2.37        2.67      0.52 o
   2   1  15        1.53        1.10      0.60 o
   3   1  15       11.54       14.60      2.48 o
   4   1  15       68.24       73.47      2.63 o
  -9   2  15       28.29       30.30      2.13 o
  -8   2  15       25.71       26.57      1.40 o
  -7   2  15        1.27        1.58      0.49 o
  -6   2  15       13.08       14.02      0.65 o
  -5   2  15        2.34        2.52      0.38 o
  -4   2  15        2.11        3.01      0.44 o
  -3   2  15        3.13        3.50      0.48 o
  -2   2  15       29.44       27.68      1.22 o
  -1   2  15        3.06        2.63      0.96 o
   0   2  15       21.56       22.70      0.95 o
   1   2  15        2.20        1.74      0.45 o
   2   2  15        3.96        3.96      0.63 o
   3   2  15       10.86       12.15      1.01 o
   4   2  15       19.18       22.07      1.57 o
  -9   3  15       22.28       21.89      1.90 o
  -8   3  15       10.10       10.34      1.45 o
  -7   3  15        4.53        6.10      1.00 o
  -6   3  15        0.38        0.60      0.37 o
  -5   3  15        6.73        6.28      0.63 o
  -4   3  15        7.53        8.39      0.90 o
  -3   3  15        4.51        4.53      0.58 o
  -2   3  15       34.91       38.82      1.21 o
  -1   3  15        3.14        2.70      0.54 o
   0   3  15       10.26       11.43      0.78 o
   1   3  15        3.47        3.57      0.72 o
   2   3  15       11.82       13.61      0.92 o
   3   3  15        1.19        0.53      0.55 o
  -8   4  15       33.78       36.74      2.42 o
  -7   4  15        1.74        0.99      0.63 o
  -6   4  15        1.34        0.65      0.54 o
  -5   4  15        5.73        6.22      0.76 o
  -4   4  15        0.22       -0.39      0.41 o
  -3   4  15        0.55        0.73      0.42 o
  -2   4  15       16.31       17.59      0.84 o
  -1   4  15       14.87       15.87      0.92 o
   0   4  15        2.78        2.01      0.54 o
   1   4  15       12.53       13.29      0.82 o
   2   4  15       26.23       26.20      1.01 o
   3   4  15        7.72       10.19      1.19 o
  -7   5  15        4.77        4.57      0.90 o
  -6   5  15        1.86        0.65      0.57 o
  -5   5  15        5.57        6.36      0.79 o
  -4   5  15        3.92        3.89      0.54 o
  -3   5  15        0.02        0.14      0.41 o
  -2   5  15        3.37        3.65      0.56 o
  -1   5  15        0.68        0.49      0.42 o
   0   5  15        6.12        7.27      0.71 o
   1   5  15        5.01        5.03      1.19 o
   2   5  15        5.27        6.62      0.81 o
  -6   6  15        0.15       -0.14      1.13 o
  -5   6  15       10.80        9.33      0.98 o
  -4   6  15        8.92       10.70      1.20 o
  -3   6  15       10.80       12.45      0.82 o
  -2   6  15       13.33       15.01      0.84 o
  -1   6  15       13.44       14.07      0.87 o
   0   6  15        9.95       11.93      0.91 o
  -9   0  16       92.48       98.72      4.31 o
  -8   0  16        0.06       -0.04      0.79 o
  -7   0  16        4.27        4.51      1.13 o
  -6   0  16       28.42       28.35      2.06 o
  -5   0  16       12.27       14.47      0.93 o
  -4   0  16        0.35        0.06      0.50 o
  -3   0  16       33.08       37.10      1.75 o
  -2   0  16        8.84        8.92      1.12 o
  -1   0  16        0.65        0.48      0.86 o
   0   0  16        0.23       -0.19      0.60 o
   1   0  16       12.71       13.08      1.23 o
   2   0  16        4.47        5.24      0.94 o
  -8   1  16       27.65       27.59      1.47 o
  -7   1  16        3.65        2.79      1.00 o
  -6   1  16        5.46        6.53      0.75 o
  -5   1  16       10.72       12.00      0.62 o
  -4   1  16        1.71        1.05      0.42 o
  -3   1  16       70.32       78.59      2.46 o
  -2   1  16        4.80        5.24      0.85 o
  -1   1  16        4.96        5.18      0.65 o
   0   1  16        2.64        2.53      0.56 o
   1   1  16        5.29        4.31      0.62 o
   2   1  16       10.58       12.47      1.05 o
  -8   2  16        0.15        0.45      0.62 o
  -7   2  16       17.40       18.80      1.24 o
  -6   2  16        1.10        1.12      0.54 o
  -5   2  16        1.07        0.80      0.47 o
  -4   2  16        2.65        2.42      0.51 o
  -3   2  16        8.44        8.86      0.76 o
  -2   2  16        5.55        5.97      0.68 o
  -1   2  16        9.27       10.86      0.81 o
   0   2  16       12.45       15.43      0.92 o
   1   2  16        2.20        2.68      0.68 o
   2   2  16        2.81        3.79      0.68 o
  -8   3  16        9.15        8.23      1.38 o
  -7   3  16       17.84       19.12      1.40 o
  -6   3  16        4.54        4.66      0.82 o
  -5   3  16        1.03        1.40      0.49 o
  -4   3  16        1.53        0.38      0.47 o
  -3   3  16       47.70       51.01      1.45 o
  -2   3  16        1.95        2.46      0.59 o
  -1   3  16        5.42        6.10      0.69 o
   0   3  16        1.73        2.18      0.56 o
   1   3  16        7.44        8.01      1.04 o
   2   3  16        0.30        0.41      0.55 o
  -7   4  16       10.12       10.75      1.48 o
  -6   4  16        7.27        6.96      1.17 o
  -5   4  16       14.05       14.12      1.01 o
  -4   4  16        1.72        1.71      0.51 o
  -3   4  16        0.52        0.67      0.49 o
  -2   4  16        6.68        7.84      0.74 o
  -1   4  16        7.99        9.53      0.89 o
   0   4  16        5.23        5.63      0.74 o
   1   4  16        4.62        6.04      0.77 o
  -5   5  16        4.51        5.64      0.77 o
  -4   5  16        6.31        7.04      0.70 o
  -3   5  16       11.01       13.44      0.90 o
  -2   5  16        3.42        2.88      0.57 o
  -1   5  16        2.14        1.81      0.64 o
  -7   0  17        7.19        6.69      1.32 o
  -6   0  17        3.42        3.92      1.11 o
  -5   0  17        1.14        0.97      0.71 o
  -4   0  17       85.56       92.13      3.91 o
  -3   0  17        6.69        8.84      1.19 o
  -2   0  17        1.21        0.92      0.82 o
  -1   0  17        4.48        5.06      0.97 o
   0   0  17        3.97        5.29      0.99 o
   1   0  17        0.46        0.15      0.73 o
  -7   1  17        1.97        1.81      1.21 o
  -6   1  17       11.96       13.61      0.99 o
  -5   1  17       25.27       27.89      1.08 o
  -4   1  17       18.19       21.02      0.99 o
  -3   1  17       88.39      100.88      2.80 o
  -2   1  17        5.91        6.71      0.75 o
  -1   1  17        5.49        6.25      0.73 o
   0   1  17        0.81        1.54      0.55 o
  -6   2  17        9.75        9.97      0.90 o
  -5   2  17        1.90        1.29      0.52 o
  -4   2  17        9.57       10.34      0.81 o
  -3   2  17        2.97        3.59      0.65 o
  -2   2  17        0.30       -0.33      0.50 o
  -1   2  17        2.16        1.50      0.58 o
   0   2  17        7.46        8.23      0.79 o
  -6   3  17        7.97        7.54      0.83 o
  -5   3  17        4.22        3.32      0.70 o
  -4   3  17       14.03       16.06      1.06 o
  -3   3  17       10.04       11.55      0.87 o
  -2   3  17        4.24        5.32      0.72 o
  -1   3  17        1.20        1.00      0.55 o
  -4   4  17        0.57        1.22      0.54 o
  -3   4  17        1.97        2.07      0.58 o
  -3   0  18        1.34        1.34      0.86 o
 
